# Supplementary material for: A quantitative environmental impact assessment of Australian ultra-processed beverages and impact reduction scenarios
Source: Public Health Nutr. 2025 Feb 4;28(1):e51. doi: 10.1017/S1368980025000187 (PMC11984005; doi:10.1017/S1368980025000187)
Supplement: Anastasiou et al. supplementary material 1 — Anastasiou et al. supplementary material [file S1368980025000187sup001.xlsx]

## Sheet: File description
This file contains the data used to analyse the environmental impact of Australian beverages
Authors: K Anastasiou, M Hadjikakou, O Geyik, G Hendrie, P Baker, R Pinter & M Lawrence
Manuscript title: A quantitative environmental impact assessment of Australian ultra-processed beverages and impact reduction scenarios
Assumptions and details about dataset creation are found in the Supplementary Material File
Variable descriptions for select variables in the 'Environmental impacts' tab follow
Item	Description
UPB Status	Categorical variable differentiating ultra-processed beverages (UPBs) from non-ultra-processed beverages (Non UPBs), i.e. bottled waters
Concentrates type	Used to distinguish powder concentrates from liquid concentrates, in order to apply the correct dilution factors for the 'impacts per litre' analysis. See Supplementary Material File for dilution factors
Recycling scenarios
1	Impacts calculated for item under the 'recycling as usual' scenario, as described by Warmerdam and Vickers 2021
2	Impacts calculated for item under the 'improved recycling' scenario, whereby PET bottles are created from 100% recycled PET, as described by Warmerdam and Vickers 2021
GHG (kg CO2 eq)	Greenhouse gas emissions of the beverage ingredient or packaging type, according to either 2022 sales or projected sales for 2027
AP (kg SO2 eq)	Acidification potential of the beverage ingredient or packaging type, according to either 2022 sales or projected sales for 2027
EP (kg PO43- eq)	Eutrophication potential of the beverage ingredient or packaging type, according to either 2022 sales or projected sales for 2027
WS (L eq)	Water scarcity associated with the beverage ingredient or packaging type, according to either 2022 sales or projected sales for 2027
LU (m2)	Land use associated with the beverage ingredient or packaging type, according to either 2022 sales or projected sales for 2027
Plastic (kg)	Plastic use associated with the beverage ingredient or packaging type, according to either 2022 sales or projected sales for 2027

## Sheet: Environmental impacts
Beverage category	Concentrates type	UPB status	Year	Recycling scenario	Packaging size (mL)	Ingredient or packaging type	Supply chain stage	GHG (kg CO2 eq)	AP (kg SO2 eq)	EP (kg PO43- eq)	WS (L eq)	LU (m2)	Plastic (kg)
Asian Speciality Drinks	NA	UPB	2022	1	1000	PET Bottle	Beverage manufacturing	60.4694
Asian Speciality Drinks	NA	UPB	2022	2	1000	Recycled PET Bottle	Beverage manufacturing	60.4694
Asian Speciality Drinks	NA	UPB	2022	1	1000	PET Bottle	Packaging	348507	1406.05	133.394	9.15732e+07	81557.4	48574.7
Asian Speciality Drinks	NA	UPB	2022	2	1000	Recycled PET Bottle	Packaging	217516	972.214	100.586	6.88602e+07	79970.2	48574.7
Asian Speciality Drinks	NA	UPB	2022	1	320	PET Bottle	Beverage manufacturing	48.3755
Asian Speciality Drinks	NA	UPB	2022	2	320	Recycled PET Bottle	Beverage manufacturing	48.3755
Asian Speciality Drinks	NA	UPB	2022	1	320	PET Bottle	Packaging	712896	3291.8	274.25	1.87447e+08	55262	143082
Asian Speciality Drinks	NA	UPB	2022	2	320	Recycled PET Bottle	Packaging	174013	777.771	80.469	5.50881e+07	63976.2	12435.1
Asian Speciality Drinks	NA	UPB	2022	1	280	PET Bottle	Beverage manufacturing	167.903
Asian Speciality Drinks	NA	UPB	2022	2	280	Recycled PET Bottle	Beverage manufacturing	167.903
Asian Speciality Drinks	NA	UPB	2022	1	280	PET Bottle	Packaging	2.56297e+06	11867.7	986.08	6.73911e+08	189767	457877
Asian Speciality Drinks	NA	UPB	2022	2	280	Recycled PET Bottle	Packaging	603971	2699.51	279.295	1.91202e+08	222051	37765.2
Asian Speciality Drinks	NA	UPB	2022	1		Sugar	Agricultural production	184291	1105.93	879.868	4.06604e+09	726971
Asian Speciality Drinks	NA	UPB	2022	2		Sugar	Agricultural production	184291	1105.93	879.868	4.06604e+09	726971
Asian Speciality Drinks	NA	UPB	2022	1		Sugar	Ingredient processing	12340.2
Asian Speciality Drinks	NA	UPB	2022	2		Sugar	Ingredient processing	12340.2
Asian Speciality Drinks	NA	UPB	2022	1		Sugar	Transport	0
Asian Speciality Drinks	NA	UPB	2022	2		Sugar	Transport	0
Carbonated Bottled Water	NA	Non UPB	2022	1	650	PET Bottle	Beverage manufacturing	3.81181
Carbonated Bottled Water	NA	Non UPB	2022	2	650	Recycled PET Bottle	Beverage manufacturing	3.81181
Carbonated Bottled Water	NA	Non UPB	2022	1	650	PET Bottle	Packaging	39574.2	176.518	15.2034	1.04036e+07	4736.22	12753.2
Carbonated Bottled Water	NA	Non UPB	2022	2	650	Recycled PET Bottle	Packaging	13711.6	61.2855	6.34066	4.34074e+06	5041.09	1990.3
Carbonated Bottled Water	NA	Non UPB	2022	1	500	Glass Bottle	Beverage manufacturing	9.38292
Carbonated Bottled Water	NA	Non UPB	2022	2	500	Glass Bottle	Beverage manufacturing	9.38292
Carbonated Bottled Water	NA	Non UPB	2022	1	500	Glass Bottle	Packaging	165727	1049.04	131.142	9.91338e+06	60818.3	367.801
Carbonated Bottled Water	NA	Non UPB	2022	2	500	Glass Bottle	Packaging	165727	1049.04	131.142	9.91338e+06	60818.3	367.801
Carbonated Bottled Water	NA	Non UPB	2022	1	250	PET Bottle	Beverage manufacturing	11.1422
Carbonated Bottled Water	NA	Non UPB	2022	2	250	Recycled PET Bottle	Beverage manufacturing	11.1422
Carbonated Bottled Water	NA	Non UPB	2022	1	250	PET Bottle	Packaging	174492	809.572	67.1396	4.58817e+07	12491.6	28166.7
Carbonated Bottled Water	NA	Non UPB	2022	2	250	Recycled PET Bottle	Packaging	40080	179.142	18.5342	1.26883e+07	14735.5	2237.62
Carbonated Bottled Water	NA	Non UPB	2022	1	330	PET Bottle	Beverage manufacturing	18.1911
Carbonated Bottled Water	NA	Non UPB	2022	2	330	Recycled PET Bottle	Beverage manufacturing	18.1911
Carbonated Bottled Water	NA	Non UPB	2022	1	330	PET Bottle	Packaging	265677	1225.87	102.202	6.98562e+07	20835.9	54741
Carbonated Bottled Water	NA	Non UPB	2022	2	330	Recycled PET Bottle	Packaging	65435.9	292.473	30.2596	2.07153e+07	24057.6	4822.23
Carbonated Bottled Water	NA	Non UPB	2022	1	2000	PET Bottle	Beverage manufacturing	168.893
Carbonated Bottled Water	NA	Non UPB	2022	2	2000	Recycled PET Bottle	Beverage manufacturing	168.893
Carbonated Bottled Water	NA	Non UPB	2022	1	2000	PET Bottle	Packaging	812276	3188.69	312.156	2.14817e+08	199866	116337
Carbonated Bottled Water	NA	Non UPB	2022	2	2000	Recycled PET Bottle	Packaging	607529	2715.42	280.94	1.92328e+08	223359	271341
Carbonated Bottled Water	NA	Non UPB	2022	1	750	Glass Bottle	Beverage manufacturing	70.3719
Carbonated Bottled Water	NA	Non UPB	2022	2	750	Glass Bottle	Beverage manufacturing	70.3719
Carbonated Bottled Water	NA	Non UPB	2022	1	750	Glass Bottle	Packaging	1.05153e+06	6723.99	840.718	6.40273e+07	531682	3117.79
Carbonated Bottled Water	NA	Non UPB	2022	2	750	Glass Bottle	Packaging	1.05153e+06	6723.99	840.718	6.40273e+07	531682	3117.79
Carbonated Bottled Water	NA	Non UPB	2022	1	710	PET Bottle	Beverage manufacturing	109.088
Carbonated Bottled Water	NA	Non UPB	2022	2	710	Recycled PET Bottle	Beverage manufacturing	109.088
Carbonated Bottled Water	NA	Non UPB	2022	1	710	PET Bottle	Packaging	1.04618e+06	4620.52	401.764	2.75016e+08	137530	340989
Carbonated Bottled Water	NA	Non UPB	2022	2	710	Recycled PET Bottle	Packaging	392405	1753.9	181.46	1.24225e+08	144268	62217.2
Carbonated Bottled Water	NA	Non UPB	2022	1	200	Glass Bottle	Beverage manufacturing	32.6056
Carbonated Bottled Water	NA	Non UPB	2022	2	200	Glass Bottle	Beverage manufacturing	32.6056
Carbonated Bottled Water	NA	Non UPB	2022	1	200	Glass Bottle	Packaging	559866	3680.6	453.595	3.49916e+07	199611	1451.51
Carbonated Bottled Water	NA	Non UPB	2022	2	200	Glass Bottle	Packaging	559866	3680.6	453.595	3.49916e+07	199611	1451.51
Carbonated Bottled Water	NA	Non UPB	2022	1	330	Glass Bottle	Beverage manufacturing	54.1864
Carbonated Bottled Water	NA	Non UPB	2022	2	330	Glass Bottle	Beverage manufacturing	54.1864
Carbonated Bottled Water	NA	Non UPB	2022	1	330	Glass Bottle	Packaging	1.0573e+06	6657.08	832.135	6.26549e+07	311670	1636.86
Carbonated Bottled Water	NA	Non UPB	2022	2	330	Glass Bottle	Packaging	1.0573e+06	6657.08	832.135	6.26549e+07	311670	1636.86
Carbonated Bottled Water	NA	Non UPB	2022	1	450	PET Bottle	Beverage manufacturing	80.7518
Carbonated Bottled Water	NA	Non UPB	2022	2	450	Recycled PET Bottle	Beverage manufacturing	80.7518
Carbonated Bottled Water	NA	Non UPB	2022	1	450	PET Bottle	Packaging	1.05149e+06	4803.37	404.332	2.76459e+08	95433.2	277242
Carbonated Bottled Water	NA	Non UPB	2022	2	450	Recycled PET Bottle	Packaging	290475	1298.31	134.324	9.19569e+07	106793	29190.3
Carbonated Bottled Water	NA	Non UPB	2022	1	250	Glass Bottle	Beverage manufacturing	49.5535
Carbonated Bottled Water	NA	Non UPB	2022	2	250	Glass Bottle	Beverage manufacturing	49.5535
Carbonated Bottled Water	NA	Non UPB	2022	1	250	Glass Bottle	Packaging	850876	5593.72	689.367	5.31798e+07	303366	2757.47
Carbonated Bottled Water	NA	Non UPB	2022	2	250	Glass Bottle	Packaging	850876	5593.72	689.367	5.31798e+07	303366	2757.47
Carbonated Bottled Water	NA	Non UPB	2022	1	375	Glass Bottle	Beverage manufacturing	87.9649
Carbonated Bottled Water	NA	Non UPB	2022	2	375	Glass Bottle	Beverage manufacturing	87.9649
Carbonated Bottled Water	NA	Non UPB	2022	1	375	Glass Bottle	Packaging	1.67333e+06	10549.6	1318.73	9.93898e+07	522956	2904.84
Carbonated Bottled Water	NA	Non UPB	2022	2	375	Glass Bottle	Packaging	1.67333e+06	10549.6	1318.73	9.93898e+07	522956	2904.84
Carbonated Bottled Water	NA	Non UPB	2022	1	1000	PET Bottle	Beverage manufacturing	280.315
Carbonated Bottled Water	NA	Non UPB	2022	2	1000	Recycled PET Bottle	Beverage manufacturing	280.315
Carbonated Bottled Water	NA	Non UPB	2022	1	1000	PET Bottle	Packaging	1.61555e+06	6517.93	618.368	4.24501e+08	378071	225175
Carbonated Bottled Water	NA	Non UPB	2022	2	1000	Recycled PET Bottle	Packaging	1.00833e+06	4506.84	466.283	3.19211e+08	370714	225175
Carbonated Bottled Water	NA	Non UPB	2022	1	250	PET Bottle	Beverage manufacturing	74.7701
Carbonated Bottled Water	NA	Non UPB	2022	2	250	Recycled PET Bottle	Beverage manufacturing	74.7701
Carbonated Bottled Water	NA	Non UPB	2022	1	250	PET Bottle	Packaging	1.17093e+06	5432.66	450.542	3.0789e+08	83825.5	189014
Carbonated Bottled Water	NA	Non UPB	2022	2	250	Recycled PET Bottle	Packaging	268958	1202.14	124.375	8.51453e+07	98882.9	15015.6
Carbonated Bottled Water	NA	Non UPB	2022	1	500	PET Bottle	Beverage manufacturing	157.75
Carbonated Bottled Water	NA	Non UPB	2022	2	500	Recycled PET Bottle	Beverage manufacturing	157.75
Carbonated Bottled Water	NA	Non UPB	2022	1	500	PET Bottle	Packaging	1.95002e+06	8863.91	749.701	5.12689e+08	188825	552829
Carbonated Bottled Water	NA	Non UPB	2022	2	500	Recycled PET Bottle	Packaging	567449	2536.28	262.406	1.7964e+08	208623	63359.9
Carbonated Bottled Water	NA	Non UPB	2022	1	300	Glass Bottle	Beverage manufacturing	164.67
Carbonated Bottled Water	NA	Non UPB	2022	2	300	Glass Bottle	Beverage manufacturing	164.67
Carbonated Bottled Water	NA	Non UPB	2022	1	300	Glass Bottle	Packaging	3.06851e+06	19614.8	2439.57	1.85274e+08	970012	6949.81
Carbonated Bottled Water	NA	Non UPB	2022	2	300	Glass Bottle	Packaging	3.06851e+06	19614.8	2439.57	1.85274e+08	970012	6949.81
Carbonated Bottled Water	NA	Non UPB	2022	1	750	PET Bottle	Beverage manufacturing	749.461
Carbonated Bottled Water	NA	Non UPB	2022	2	750	Recycled PET Bottle	Beverage manufacturing	749.461
Carbonated Bottled Water	NA	Non UPB	2022	1	750	PET Bottle	Packaging	6.7919e+06	29769.2	2607.54	1.78536e+09	953960	2.1956e+06
Carbonated Bottled Water	NA	Non UPB	2022	2	750	Recycled PET Bottle	Packaging	2.69591e+06	12049.7	1246.67	8.53456e+08	991155	451528
Carbonated Bottled Water	NA	Non UPB	2022	1	1500	PET Bottle	Beverage manufacturing	1602.72
Carbonated Bottled Water	NA	Non UPB	2022	2	1500	Recycled PET Bottle	Beverage manufacturing	1602.72
Carbonated Bottled Water	NA	Non UPB	2022	1	1500	PET Bottle	Packaging	8.47261e+06	33763	3248.89	2.23282e+09	2.02915e+06	1.37959e+06
Carbonated Bottled Water	NA	Non UPB	2022	2	1500	Recycled PET Bottle	Packaging	5.7652e+06	25768.2	2666	1.82511e+09	2.11958e+06	1.93118e+06
Carbonated Bottled Water	NA	Non UPB	2022	1	350	PET Bottle	Beverage manufacturing	377.663
Carbonated Bottled Water	NA	Non UPB	2022	2	350	Recycled PET Bottle	Beverage manufacturing	377.663
Carbonated Bottled Water	NA	Non UPB	2022	1	350	PET Bottle	Packaging	5.41599e+06	24952.4	2083.34	1.42405e+09	434863	1.17253e+06
Carbonated Bottled Water	NA	Non UPB	2022	2	350	Recycled PET Bottle	Packaging	1.3585e+06	6071.98	628.213	4.30067e+08	499455	106181
Carbonated Bottled Water	NA	Non UPB	2022	1	1250	PET Bottle	Beverage manufacturing	2637.48
Carbonated Bottled Water	NA	Non UPB	2022	2	1250	Recycled PET Bottle	Beverage manufacturing	2637.48
Carbonated Bottled Water	NA	Non UPB	2022	1	1250	PET Bottle	Packaging	1.45718e+07	58444.3	5582.34	3.83426e+09	3.44825e+06	2.27012e+06
Carbonated Bottled Water	NA	Non UPB	2022	2	1250	Recycled PET Bottle	Packaging	9.48736e+06	42404.8	4387.25	3.00346e+09	3.48804e+06	2.64834e+06
Carbonated Bottled Water	NA	Non UPB	2022	1	600	PET Bottle	Beverage manufacturing	3115.36
Carbonated Bottled Water	NA	Non UPB	2022	2	600	Recycled PET Bottle	Beverage manufacturing	3115.36
Carbonated Bottled Water	NA	Non UPB	2022	1	600	PET Bottle	Packaging	3.43992e+07	154528	13219	9.04352e+09	3.8236e+06	1.07813e+07
Carbonated Bottled Water	NA	Non UPB	2022	2	600	Recycled PET Bottle	Packaging	1.12064e+07	50088.2	5182.17	3.54765e+09	4.12004e+06	1.50153e+06
Carbonates	NA	UPB	2022	1	375	Glass Bottle	Beverage manufacturing	2.09327
Carbonates	NA	UPB	2022	2	375	Glass Bottle	Beverage manufacturing	2.09327
Carbonates	NA	UPB	2022	1	375	Glass Bottle	Packaging	39819.7	251.046	31.3814	2.36515e+06	12444.6	69.1257
Carbonates	NA	UPB	2022	2	375	Glass Bottle	Packaging	39819.7	251.046	31.3814	2.36515e+06	12444.6	69.1257
Carbonates	NA	UPB	2022	1	660	PET Bottle	Beverage manufacturing	47.8941
Carbonates	NA	UPB	2022	2	660	Recycled PET Bottle	Beverage manufacturing	47.8941
Carbonates	NA	UPB	2022	1	660	PET Bottle	Packaging	490916	2186.34	188.587	1.29056e+08	59654.4	158781
Carbonates	NA	UPB	2022	2	660	Recycled PET Bottle	Packaging	172281	770.031	79.6683	5.45399e+07	63339.5	25392.2
Carbonates	NA	UPB	2022	1	355	Aluminium Can	Beverage manufacturing	87.1918
Carbonates	NA	UPB	2022	2	355	Aluminium Can	Beverage manufacturing	87.1918
Carbonates	NA	UPB	2022	1	355	Aluminium Can	Packaging	661622	2966.8	268.85	1.36525e+08	199629	0
Carbonates	NA	UPB	2022	2	355	Aluminium Can	Packaging	661622	2966.8	268.85	1.36525e+08	199629	0
Carbonates	NA	UPB	2022	1	250	Glass Bottle	Beverage manufacturing	65.5893
Carbonates	NA	UPB	2022	2	250	Glass Bottle	Beverage manufacturing	65.5893
Carbonates	NA	UPB	2022	1	250	Glass Bottle	Packaging	1.12622e+06	7403.87	912.449	7.03889e+07	401536	3649.8
Carbonates	NA	UPB	2022	2	250	Glass Bottle	Packaging	1.12622e+06	7403.87	912.449	7.03889e+07	401536	3649.8
Carbonates	NA	UPB	2022	1	500	PET Bottle	Beverage manufacturing	164.671
Carbonates	NA	UPB	2022	2	500	Recycled PET Bottle	Beverage manufacturing	164.671
Carbonates	NA	UPB	2022	1	500	PET Bottle	Packaging	2.03557e+06	9252.77	782.591	5.35181e+08	197109	577082
Carbonates	NA	UPB	2022	2	500	Recycled PET Bottle	Packaging	592343	2647.54	273.918	1.87521e+08	217776	66139.5
Carbonates	NA	UPB	2022	1	3000	PET Bottle	Beverage manufacturing	1389.93
Carbonates	NA	UPB	2022	2	3000	Recycled PET Bottle	Beverage manufacturing	1389.93
Carbonates	NA	UPB	2022	1	3000	PET Bottle	Packaging	6.68478e+06	26241.9	2568.95	1.76788e+09	1.64483e+06	1.43612e+06
Carbonates	NA	UPB	2022	2	3000	Recycled PET Bottle	Packaging	4.99978e+06	22347.1	2312.05	1.5828e+09	1.83818e+06	3.34957e+06
Carbonates	NA	UPB	2022	1	2250	PET Bottle	Beverage manufacturing	1092.69
Carbonates	NA	UPB	2022	2	2250	Recycled PET Bottle	Beverage manufacturing	1092.69
Carbonates	NA	UPB	2022	1	2250	PET Bottle	Packaging	5.25521e+06	20629.9	2019.56	1.38981e+09	1.29308e+06	846751
Carbonates	NA	UPB	2022	2	2250	Recycled PET Bottle	Packaging	3.93055e+06	17568	1817.61	1.24431e+09	1.44507e+06	1.97494e+06
Carbonates	NA	UPB	2022	1	315	Glass Bottle	Beverage manufacturing	272.544
Carbonates	NA	UPB	2022	2	315	Glass Bottle	Beverage manufacturing	272.544
Carbonates	NA	UPB	2022	1	315	Glass Bottle	Packaging	5.19832e+06	32973.9	4111.58	3.10892e+08	1.58654e+06	9968.24
Carbonates	NA	UPB	2022	2	315	Glass Bottle	Packaging	5.19832e+06	32973.9	4111.58	3.10892e+08	1.58654e+06	9968.24
Carbonates	NA	UPB	2022	1	300	PET Bottle	Beverage manufacturing	343.297
Carbonates	NA	UPB	2022	2	300	Recycled PET Bottle	Beverage manufacturing	343.297
Carbonates	NA	UPB	2022	1	300	PET Bottle	Packaging	5.14967e+06	23812.6	1981.18	1.35405e+09	390083	977485
Carbonates	NA	UPB	2022	2	300	Recycled PET Bottle	Packaging	1.23488e+06	5519.46	571.049	3.90933e+08	454007	82730.4
Carbonates	NA	UPB	2022	1	390	PET Bottle	Beverage manufacturing	472.41
Carbonates	NA	UPB	2022	2	390	Recycled PET Bottle	Beverage manufacturing	472.41
Carbonates	NA	UPB	2022	1	390	PET Bottle	Packaging	6.52539e+06	29967.6	2509.76	1.71572e+09	549696	1.54285e+06
Carbonates	NA	UPB	2022	2	390	Recycled PET Bottle	Packaging	1.69932e+06	7595.31	785.819	5.37962e+08	624758	147999
Carbonates	NA	UPB	2022	1	1000	PET Bottle	Beverage manufacturing	1998.38
Carbonates	NA	UPB	2022	2	1000	Recycled PET Bottle	Beverage manufacturing	1998.38
Carbonates	NA	UPB	2022	1	1000	PET Bottle	Packaging	1.15174e+07	46466.7	4408.38	3.02629e+09	2.69529e+06	1.60528e+06
Carbonates	NA	UPB	2022	2	1000	Recycled PET Bottle	Packaging	7.18843e+06	32129.5	3324.15	2.27568e+09	2.64284e+06	1.60528e+06
Carbonates	NA	UPB	2022	1	300	Glass Bottle	Beverage manufacturing	790.42
Carbonates	NA	UPB	2022	2	300	Glass Bottle	Beverage manufacturing	790.42
Carbonates	NA	UPB	2022	1	300	Glass Bottle	Packaging	1.47289e+07	94151.3	11710	8.89318e+08	4.65608e+06	33359.2
Carbonates	NA	UPB	2022	2	300	Glass Bottle	Packaging	1.47289e+07	94151.3	11710	8.89318e+08	4.65608e+06	33359.2
Carbonates	NA	UPB	2022	1	330	Glass Bottle	Beverage manufacturing	994.724
Carbonates	NA	UPB	2022	2	330	Glass Bottle	Beverage manufacturing	994.724
Carbonates	NA	UPB	2022	1	330	Glass Bottle	Packaging	1.94094e+07	122207	15275.9	1.15018e+09	5.72148e+06	30048.6
Carbonates	NA	UPB	2022	2	330	Glass Bottle	Packaging	1.94094e+07	122207	15275.9	1.15018e+09	5.72148e+06	30048.6
Carbonates	NA	UPB	2022	1	1500	PET Bottle	Beverage manufacturing	5735.57
Carbonates	NA	UPB	2022	2	1500	Recycled PET Bottle	Beverage manufacturing	5735.57
Carbonates	NA	UPB	2022	1	1500	PET Bottle	Packaging	3.03205e+07	120826	11626.7	7.99047e+09	7.2616e+06	4.93705e+06
Carbonates	NA	UPB	2022	2	1500	Recycled PET Bottle	Packaging	2.06316e+07	92215.3	9540.69	6.53144e+09	7.58524e+06	6.91102e+06
Carbonates	NA	UPB	2022	1	250	Aluminium Can	Beverage manufacturing	993.607
Carbonates	NA	UPB	2022	2	250	Aluminium Can	Beverage manufacturing	993.607
Carbonates	NA	UPB	2022	1	250	Aluminium Can	Packaging	7.53962e+06	33808.6	3063.72	1.55579e+09	2.2749e+06	0
Carbonates	NA	UPB	2022	2	250	Aluminium Can	Packaging	7.53962e+06	33808.6	3063.72	1.55579e+09	2.2749e+06	0
Carbonates	NA	UPB	2022	1	450	PET Bottle	Beverage manufacturing	2084.9
Carbonates	NA	UPB	2022	2	450	Recycled PET Bottle	Beverage manufacturing	2084.9
Carbonates	NA	UPB	2022	1	450	PET Bottle	Packaging	2.7148e+07	124017	10439.3	7.1378e+09	2.46396e+06	7.15801e+06
Carbonates	NA	UPB	2022	2	450	Recycled PET Bottle	Packaging	7.49966e+06	33520.6	3468.08	2.3742e+09	2.75726e+06	753654
Carbonates	NA	UPB	2022	1	2000	PET Bottle	Beverage manufacturing	16500.6
Carbonates	NA	UPB	2022	2	2000	Recycled PET Bottle	Beverage manufacturing	16500.6
Carbonates	NA	UPB	2022	1	2000	PET Bottle	Packaging	7.93583e+07	311531	30497.2	2.09873e+10	1.95266e+07	1.13659e+07
Carbonates	NA	UPB	2022	2	2000	Recycled PET Bottle	Packaging	5.93548e+07	265293	27447.5	1.87902e+10	2.18219e+07	2.65096e+07
Carbonates	NA	UPB	2022	1	600	PET Bottle	Beverage manufacturing	5338.69
Carbonates	NA	UPB	2022	2	600	Recycled PET Bottle	Beverage manufacturing	5338.69
Carbonates	NA	UPB	2022	1	600	PET Bottle	Packaging	5.89487e+07	264810	22652.9	1.54976e+10	6.55236e+06	1.84754e+07
Carbonates	NA	UPB	2022	2	600	Recycled PET Bottle	Packaging	1.9204e+07	85834.3	8880.5	6.07949e+09	7.06037e+06	2.57312e+06
Carbonates	NA	UPB	2022	1	1250	PET Bottle	Beverage manufacturing	12455
Carbonates	NA	UPB	2022	2	1250	Recycled PET Bottle	Beverage manufacturing	12455
Carbonates	NA	UPB	2022	1	1250	PET Bottle	Packaging	6.88122e+07	275992	26361.5	1.81065e+10	1.62837e+07	1.07202e+07
Carbonates	NA	UPB	2022	2	1250	Recycled PET Bottle	Packaging	4.48022e+07	200249	20717.9	1.41832e+10	1.64716e+07	1.25063e+07
Carbonates	NA	UPB	2022	1	250	PET Bottle	Beverage manufacturing	3117.58
Carbonates	NA	UPB	2022	2	250	Recycled PET Bottle	Beverage manufacturing	3117.58
Carbonates	NA	UPB	2022	1	250	PET Bottle	Packaging	4.88227e+07	226518	18785.6	1.28377e+10	3.49515e+06	7.88103e+06
Carbonates	NA	UPB	2022	2	250	Recycled PET Bottle	Packaging	1.12144e+07	50123.8	5185.87	3.55018e+09	4.12298e+06	626083
Carbonates	NA	UPB	2022	1	300	Aluminium Can	Beverage manufacturing	3970.52
Carbonates	NA	UPB	2022	2	300	Aluminium Can	Beverage manufacturing	3970.52
Carbonates	NA	UPB	2022	1	300	Aluminium Can	Packaging	3.01288e+07	135101	12242.8	6.21706e+09	9.09065e+06	0
Carbonates	NA	UPB	2022	2	300	Aluminium Can	Packaging	3.01288e+07	135101	12242.8	6.21706e+09	9.09065e+06	0
Carbonates	NA	UPB	2022	1	200	Aluminium Can	Beverage manufacturing	4936.78
Carbonates	NA	UPB	2022	2	200	Aluminium Can	Beverage manufacturing	4936.78
Carbonates	NA	UPB	2022	1	200	Aluminium Can	Packaging	3.74609e+07	167979	15222.2	7.73002e+09	1.13029e+07	0
Carbonates	NA	UPB	2022	2	200	Aluminium Can	Packaging	3.74609e+07	167979	15222.2	7.73002e+09	1.13029e+07	0
Carbonates	NA	UPB	2022	1	375	Aluminium Can	Beverage manufacturing	27143.5
Carbonates	NA	UPB	2022	2	375	Aluminium Can	Beverage manufacturing	27143.5
Carbonates	NA	UPB	2022	1	375	Aluminium Can	Packaging	2.05968e+08	923587	83695	4.25014e+10	6.2146e+07	0
Carbonates	NA	UPB	2022	2	375	Aluminium Can	Packaging	2.05968e+08	923587	83695	4.25014e+10	6.2146e+07	0
Carbonates	NA	UPB	2022	1		Sugar	Agricultural production	4.68535e+07	281168	223694	1.03374e+12	1.84822e+08
Carbonates	NA	UPB	2022	1		Fruit Juice	Agricultural production	590125	77592.5	10702.9	7.24999e+09	1.01874e+08
Carbonates	NA	UPB	2022	1		Fruit Juice	Agricultural production	1.04469e+06	137361	18947.1	1.28345e+10	1.80345e+08
Carbonates	NA	UPB	2022	2		Sugar	Agricultural production	4.68535e+07	281168	223694	1.03374e+12	1.84822e+08
Carbonates	NA	UPB	2022	2		Fruit Juice	Agricultural production	590125	77592.5	10702.9	7.24999e+09	1.01874e+08
Carbonates	NA	UPB	2022	2		Fruit Juice	Agricultural production	1.04469e+06	137361	18947.1	1.28345e+10	1.80345e+08
Carbonates	NA	UPB	2022	1		Sugar	Ingredient processing	3.13733e+06
Carbonates	NA	UPB	2022	1		Fruit Juice	Ingredient processing	65841.6
Carbonates	NA	UPB	2022	1		Fruit Juice	Ingredient processing	116558
Carbonates	NA	UPB	2022	2		Sugar	Ingredient processing	3.13733e+06
Carbonates	NA	UPB	2022	2		Fruit Juice	Ingredient processing	65841.6
Carbonates	NA	UPB	2022	2		Fruit Juice	Ingredient processing	116558
Carbonates	NA	UPB	2022	1		Sugar	Transport	0
Carbonates	NA	UPB	2022	1		Fruit Juice	Transport	50885.1
Carbonates	NA	UPB	2022	1		Fruit Juice	Transport	90081
Carbonates	NA	UPB	2022	2		Sugar	Transport	0
Carbonates	NA	UPB	2022	2		Fruit Juice	Transport	50885.1
Carbonates	NA	UPB	2022	2		Fruit Juice	Transport	90081
Concentrates	Powder concentrates	UPB	2022	1	748.8	PET Bottle	Beverage manufacturing	0.166673
Concentrates	Powder concentrates	UPB	2022	2	748.8	Recycled PET Bottle	Beverage manufacturing	0.166673
Concentrates	Powder concentrates	UPB	2022	1	748.8	PET Bottle	Packaging	1513.09	6.63355	0.580908	397740	212.091	489.358
Concentrates	Powder concentrates	UPB	2022	2	748.8	Recycled PET Bottle	Packaging	599.543	2.67973	0.277247	189800	220.423	100.255
Concentrates	Powder concentrates	UPB	2022	1	2000	PET Bottle	Beverage manufacturing	0.445173
Concentrates	Powder concentrates	UPB	2022	2	2000	Recycled PET Bottle	Beverage manufacturing	0.445173
Concentrates	Powder concentrates	UPB	2022	1	2000	PET Bottle	Packaging	2141.02	8.40485	0.82279	566221	526.812	306.644
Concentrates	Powder concentrates	UPB	2022	2	2000	Recycled PET Bottle	Packaging	1601.34	7.15739	0.740511	506945	588.737	715.208
Concentrates	Powder concentrates	UPB	2022	1	600	Glass Bottle	Beverage manufacturing	0.267104
Concentrates	Powder concentrates	UPB	2022	2	600	Glass Bottle	Beverage manufacturing	0.267104
Concentrates	Powder concentrates	UPB	2022	1	600	Glass Bottle	Packaging	4427.12	28.1264	3.51634	266531	1846.01	11.3254
Concentrates	Powder concentrates	UPB	2022	2	600	Glass Bottle	Packaging	4427.12	28.1264	3.51634	266531	1846.01	11.3254
Concentrates	Powder concentrates	UPB	2022	1	1024	PET Bottle	Beverage manufacturing	0.683785
Concentrates	Powder concentrates	UPB	2022	2	1024	Recycled PET Bottle	Beverage manufacturing	0.683785
Concentrates	Powder concentrates	UPB	2022	1	1024	PET Bottle	Packaging	3940.9	15.8995	1.50841	1.03551e+06	922.248	562.463
Concentrates	Powder concentrates	UPB	2022	2	1024	Recycled PET Bottle	Packaging	2459.67	10.9938	1.13743	778667	904.3	562.463
Concentrates	Powder concentrates	UPB	2022	1	300	Glass Bottle	Beverage manufacturing	0.267104
Concentrates	Powder concentrates	UPB	2022	2	300	Glass Bottle	Beverage manufacturing	0.267104
Concentrates	Powder concentrates	UPB	2022	1	300	Glass Bottle	Packaging	4977.28	31.8162	3.95711	300524	1573.41	11.273
Concentrates	Powder concentrates	UPB	2022	2	300	Glass Bottle	Packaging	4977.28	31.8162	3.95711	300524	1573.41	11.273
Concentrates	Powder concentrates	UPB	2022	1	1000	Glass Bottle	Beverage manufacturing	0.890345
Concentrates	Powder concentrates	UPB	2022	2	1000	Glass Bottle	Beverage manufacturing	0.890345
Concentrates	Powder concentrates	UPB	2022	1	1000	Glass Bottle	Packaging	10882.1	70.6007	8.82951	679466	7682.63	35.3888
Concentrates	Powder concentrates	UPB	2022	2	1000	Glass Bottle	Packaging	10882.1	70.6007	8.82951	679466	7682.63	35.3888
Concentrates	Powder concentrates	UPB	2022	1	716.8	PET Bottle	Beverage manufacturing	3.35055
Concentrates	Powder concentrates	UPB	2022	2	716.8	Recycled PET Bottle	Beverage manufacturing	3.35055
Concentrates	Powder concentrates	UPB	2022	1	716.8	PET Bottle	Packaging	31831.9	140.414	12.2238	8.36777e+06	4231.02	10370.8
Concentrates	Powder concentrates	UPB	2022	2	716.8	Recycled PET Bottle	Packaging	12052.4	53.8694	5.57338	3.81547e+06	4431.07	1929.25
Concentrates	Liquid concentrates	UPB	2022	1	748.8	PET Bottle	Beverage manufacturing	3.60304
Concentrates	Liquid concentrates	UPB	2022	2	748.8	Recycled PET Bottle	Beverage manufacturing	3.60304
Concentrates	Liquid concentrates	UPB	2022	1	748.8	PET Bottle	Packaging	32709.2	143.4	12.5578	8.59813e+06	4584.86	10578.7
Concentrates	Liquid concentrates	UPB	2022	2	748.8	Recycled PET Bottle	Packaging	12960.6	57.9289	5.99338	4.103e+06	4764.99	2167.25
Concentrates	Liquid concentrates	UPB	2022	1	2000	PET Bottle	Beverage manufacturing	9.6235
Concentrates	Liquid concentrates	UPB	2022	2	2000	Recycled PET Bottle	Beverage manufacturing	9.6235
Concentrates	Liquid concentrates	UPB	2022	1	2000	PET Bottle	Packaging	46283.5	181.691	17.7866	1.22403e+07	11388.3	6628.87
Concentrates	Liquid concentrates	UPB	2022	2	2000	Recycled PET Bottle	Packaging	34617	154.725	16.008	1.09589e+07	12727	15461
Concentrates	Powder concentrates	UPB	2022	1	640	PET Bottle	Beverage manufacturing	4.84348
Concentrates	Powder concentrates	UPB	2022	2	640	Recycled PET Bottle	Beverage manufacturing	4.84348
Concentrates	Powder concentrates	UPB	2022	1	640	PET Bottle	Packaging	50924.1	227.484	19.5649	1.33875e+07	6003.38	16340.2
Concentrates	Powder concentrates	UPB	2022	2	640	Recycled PET Bottle	Packaging	17422.6	77.8724	8.05676	5.51556e+06	6405.46	2490.07
Concentrates	Powder concentrates	UPB	2022	1	750	PET Bottle	Beverage manufacturing	5.84289
Concentrates	Powder concentrates	UPB	2022	2	750	Recycled PET Bottle	Beverage manufacturing	5.84289
Concentrates	Powder concentrates	UPB	2022	1	750	PET Bottle	Packaging	52950.5	232.084	20.3287	1.39189e+07	7437.19	17117.2
Concentrates	Powder concentrates	UPB	2022	2	750	Recycled PET Bottle	Packaging	21017.6	93.9408	9.71921	6.65365e+06	7727.17	3520.17
Concentrates	Powder concentrates	UPB	2022	1	2000	HDPE Bottle	Beverage manufacturing	18.6972
Concentrates	Powder concentrates	UPB	2022	2	2000	HDPE Bottle	Beverage manufacturing	18.6972
Concentrates	Powder concentrates	UPB	2022	1	2000	HDPE Bottle	Packaging	49977.9	457.047	25.6392	1.34513e+07	21311.2	11054.6
Concentrates	Powder concentrates	UPB	2022	2	2000	HDPE Bottle	Packaging	49977.9	457.047	25.6392	1.34513e+07	21311.2	11054.6
Concentrates	Liquid concentrates	UPB	2022	1	600	Glass Bottle	Beverage manufacturing	5.7741
Concentrates	Liquid concentrates	UPB	2022	2	600	Glass Bottle	Beverage manufacturing	5.7741
Concentrates	Liquid concentrates	UPB	2022	1	600	Glass Bottle	Packaging	95703.1	608.022	76.0142	5.76173e+06	39906	244.826
Concentrates	Liquid concentrates	UPB	2022	2	600	Glass Bottle	Packaging	95703.1	608.022	76.0142	5.76173e+06	39906	244.826
Concentrates	Powder concentrates	UPB	2022	1	750	PET Bottle	Beverage manufacturing	7.51229
Concentrates	Powder concentrates	UPB	2022	2	750	Recycled PET Bottle	Beverage manufacturing	7.51229
Concentrates	Powder concentrates	UPB	2022	1	750	PET Bottle	Packaging	68079.3	298.394	26.1369	1.78957e+07	9562.11	22007.8
Concentrates	Powder concentrates	UPB	2022	2	750	Recycled PET Bottle	Packaging	27022.7	120.781	12.4961	8.5547e+06	9934.93	4525.93
Concentrates	Powder concentrates	UPB	2022	1	48	PET Bottle	Beverage manufacturing	0.49147
Concentrates	Powder concentrates	UPB	2022	2	48	Recycled PET Bottle	Beverage manufacturing	0.49147
Concentrates	Powder concentrates	UPB	2022	1	48	PET Bottle	Packaging	7696.65	35.7093	2.96145	2.02379e+06	550.992	238.541
Concentrates	Powder concentrates	UPB	2022	2	48	Recycled PET Bottle	Packaging	1767.88	7.90176	0.817524	559667	649.965	18.9502
Concentrates	Powder concentrates	UPB	2022	1	1000	HDPE Bottle	Beverage manufacturing	12.0197
Concentrates	Powder concentrates	UPB	2022	2	1000	HDPE Bottle	Beverage manufacturing	12.0197
Concentrates	Powder concentrates	UPB	2022	1	1000	HDPE Bottle	Packaging	32128.6	293.816	16.4823	8.64726e+06	13700	3553.26
Concentrates	Powder concentrates	UPB	2022	2	1000	HDPE Bottle	Packaging	32128.6	293.816	16.4823	8.64726e+06	13700	3553.26
Concentrates	Liquid concentrates	UPB	2022	1	1024	PET Bottle	Beverage manufacturing	14.7817
Concentrates	Liquid concentrates	UPB	2022	2	1024	Recycled PET Bottle	Beverage manufacturing	14.7817
Concentrates	Liquid concentrates	UPB	2022	1	1024	PET Bottle	Packaging	85192.2	343.707	32.6081	2.2385e+07	19936.7	12159
Concentrates	Liquid concentrates	UPB	2022	2	1024	Recycled PET Bottle	Packaging	53171.7	237.657	24.5882	1.68328e+07	19548.7	12159
Concentrates	Powder concentrates	UPB	2022	1	750	Glass Bottle	Beverage manufacturing	12.0197
Concentrates	Powder concentrates	UPB	2022	2	750	Glass Bottle	Beverage manufacturing	12.0197
Concentrates	Powder concentrates	UPB	2022	1	750	Glass Bottle	Packaging	179603	1148.47	143.596	1.0936e+07	90812.3	532.525
Concentrates	Powder concentrates	UPB	2022	2	750	Glass Bottle	Packaging	179603	1148.47	143.596	1.0936e+07	90812.3	532.525
Concentrates	Liquid concentrates	UPB	2022	1	300	Glass Bottle	Beverage manufacturing	5.7741
Concentrates	Liquid concentrates	UPB	2022	2	300	Glass Bottle	Beverage manufacturing	5.7741
Concentrates	Liquid concentrates	UPB	2022	1	300	Glass Bottle	Packaging	107596	687.785	85.5428	6.49655e+06	34013.1	243.693
Concentrates	Liquid concentrates	UPB	2022	2	300	Glass Bottle	Packaging	107596	687.785	85.5428	6.49655e+06	34013.1	243.693
Concentrates	Liquid concentrates	UPB	2022	1	1000	Glass Bottle	Beverage manufacturing	19.247
Concentrates	Liquid concentrates	UPB	2022	2	1000	Glass Bottle	Beverage manufacturing	19.247
Concentrates	Liquid concentrates	UPB	2022	1	1000	Glass Bottle	Packaging	235243	1526.21	190.872	1.46883e+07	166079	765.016
Concentrates	Liquid concentrates	UPB	2022	2	1000	Glass Bottle	Packaging	235243	1526.21	190.872	1.46883e+07	166079	765.016
Concentrates	Powder concentrates	UPB	2022	1	2000	PET Bottle	Beverage manufacturing	51.1948
Concentrates	Powder concentrates	UPB	2022	2	2000	Recycled PET Bottle	Beverage manufacturing	51.1948
Concentrates	Powder concentrates	UPB	2022	1	2000	PET Bottle	Packaging	246218	966.557	94.6209	6.51154e+07	60583.4	35264.1
Concentrates	Powder concentrates	UPB	2022	2	2000	Recycled PET Bottle	Packaging	184155	823.1	85.1588	5.82987e+07	67704.7	82248.9
Concentrates	Powder concentrates	UPB	2022	1	1000	PET Bottle	Beverage manufacturing	86.1409
Concentrates	Powder concentrates	UPB	2022	2	1000	Recycled PET Bottle	Beverage manufacturing	86.1409
Concentrates	Powder concentrates	UPB	2022	1	1000	PET Bottle	Packaging	496461	2002.96	190.025	1.30449e+08	116182	69196.4
Concentrates	Powder concentrates	UPB	2022	2	1000	Recycled PET Bottle	Packaging	309860	1384.96	143.289	9.80939e+07	113921	69196.4
Concentrates	Liquid concentrates	UPB	2022	1	716.8	PET Bottle	Beverage manufacturing	72.4303
Concentrates	Liquid concentrates	UPB	2022	2	716.8	Recycled PET Bottle	Beverage manufacturing	72.4303
Concentrates	Liquid concentrates	UPB	2022	1	716.8	PET Bottle	Packaging	688124	3035.4	264.248	1.8089e+08	91464	224190
Concentrates	Liquid concentrates	UPB	2022	2	716.8	Recycled PET Bottle	Packaging	260541	1164.52	120.482	8.24808e+07	95788.4	41705.4
Concentrates	Liquid concentrates	UPB	2022	1	640	PET Bottle	Beverage manufacturing	104.704
Concentrates	Liquid concentrates	UPB	2022	2	640	Recycled PET Bottle	Beverage manufacturing	104.704
Concentrates	Liquid concentrates	UPB	2022	1	640	PET Bottle	Packaging	1.10085e+06	4917.62	422.944	2.89404e+08	129778	353234
Concentrates	Liquid concentrates	UPB	2022	2	640	Recycled PET Bottle	Packaging	376633	1683.4	174.167	1.19232e+08	138470	53829
Concentrates	Liquid concentrates	UPB	2022	1	750	PET Bottle	Beverage manufacturing	126.308
Concentrates	Liquid concentrates	UPB	2022	2	750	Recycled PET Bottle	Beverage manufacturing	126.308
Concentrates	Liquid concentrates	UPB	2022	1	750	PET Bottle	Packaging	1.14466e+06	5017.07	439.454	3.00891e+08	160773	370030
Concentrates	Liquid concentrates	UPB	2022	2	750	Recycled PET Bottle	Packaging	454348	2030.76	210.105	1.43835e+08	167042	76097
Concentrates	Liquid concentrates	UPB	2022	1	2000	HDPE Bottle	Beverage manufacturing	404.187
Concentrates	Liquid concentrates	UPB	2022	2	2000	HDPE Bottle	Beverage manufacturing	404.187
Concentrates	Liquid concentrates	UPB	2022	1	2000	HDPE Bottle	Packaging	1.08039e+06	9880.19	554.254	2.90783e+08	460694	238972
Concentrates	Liquid concentrates	UPB	2022	2	2000	HDPE Bottle	Packaging	1.08039e+06	9880.19	554.254	2.90783e+08	460694	238972
Concentrates	Liquid concentrates	UPB	2022	1	750	PET Bottle	Beverage manufacturing	162.397
Concentrates	Liquid concentrates	UPB	2022	2	750	Recycled PET Bottle	Beverage manufacturing	162.397
Concentrates	Liquid concentrates	UPB	2022	1	750	PET Bottle	Packaging	1.4717e+06	6450.52	565.012	3.86859e+08	206708	475753
Concentrates	Liquid concentrates	UPB	2022	2	750	Recycled PET Bottle	Packaging	584162	2610.98	270.134	1.84931e+08	214768	97839
Concentrates	Liquid concentrates	UPB	2022	1	48	PET Bottle	Beverage manufacturing	10.6243
Concentrates	Liquid concentrates	UPB	2022	2	48	Recycled PET Bottle	Beverage manufacturing	10.6243
Concentrates	Liquid concentrates	UPB	2022	1	48	PET Bottle	Packaging	166382	771.944	64.019	4.37492e+07	11911	5156.66
Concentrates	Liquid concentrates	UPB	2022	2	48	Recycled PET Bottle	Packaging	38217.2	170.816	17.6728	1.20986e+07	14050.6	409.654
Concentrates	Liquid concentrates	UPB	2022	1	1000	HDPE Bottle	Beverage manufacturing	259.834
Concentrates	Liquid concentrates	UPB	2022	2	1000	HDPE Bottle	Beverage manufacturing	259.834
Concentrates	Liquid concentrates	UPB	2022	1	1000	HDPE Bottle	Packaging	694539	6351.55	356.306	1.86932e+08	296160	76812.4
Concentrates	Liquid concentrates	UPB	2022	2	1000	HDPE Bottle	Packaging	694539	6351.55	356.306	1.86932e+08	296160	76812.4
Concentrates	Liquid concentrates	UPB	2022	1	750	Glass Bottle	Beverage manufacturing	259.834
Concentrates	Liquid concentrates	UPB	2022	2	750	Glass Bottle	Beverage manufacturing	259.834
Concentrates	Liquid concentrates	UPB	2022	1	750	Glass Bottle	Packaging	3.88257e+06	24827	3104.19	2.36408e+08	1.96313e+06	11511.8
Concentrates	Liquid concentrates	UPB	2022	2	750	Glass Bottle	Packaging	3.88257e+06	24827	3104.19	2.36408e+08	1.96313e+06	11511.8
Concentrates	Liquid concentrates	UPB	2022	1	2000	PET Bottle	Beverage manufacturing	1106.7
Concentrates	Liquid concentrates	UPB	2022	2	2000	Recycled PET Bottle	Beverage manufacturing	1106.7
Concentrates	Liquid concentrates	UPB	2022	1	2000	PET Bottle	Packaging	5.3226e+06	20894.5	2045.46	1.40763e+09	1.30966e+06	762320
Concentrates	Liquid concentrates	UPB	2022	2	2000	Recycled PET Bottle	Packaging	3.98095e+06	17793.3	1840.92	1.26027e+09	1.4636e+06	1.77801e+06
Concentrates	Liquid concentrates	UPB	2022	1	1000	PET Bottle	Beverage manufacturing	1862.15
Concentrates	Liquid concentrates	UPB	2022	2	1000	Recycled PET Bottle	Beverage manufacturing	1862.15
Concentrates	Liquid concentrates	UPB	2022	1	1000	PET Bottle	Packaging	1.07322e+07	43299	4107.85	2.81998e+09	2.51155e+06	1.49585e+06
Concentrates	Liquid concentrates	UPB	2022	2	1000	Recycled PET Bottle	Packaging	6.69839e+06	29939.2	3097.54	2.12054e+09	2.46267e+06	1.49585e+06
Concentrates	Liquid concentrates	UPB	2022	1		Sugar	Agricultural production	2.17818e+07	130713	103994	4.80576e+11	8.59225e+07
Concentrates	Liquid concentrates	UPB	2022	1		Fruit Juice	Agricultural production	4.38706e+06	576832	79566.3	5.38973e+10	7.57341e+08
Concentrates	Powder concentrates	UPB	2022	1		Maltodextrin	Agricultural production	134357	3264.3	1445	0	2.94664e+06
Concentrates	Powder concentrates	UPB	2022	1		Sugar	Agricultural production	1.12613e+06	6757.94	5376.53	2.4846e+10	4.44224e+06
Concentrates	Liquid concentrates	UPB	2022	2		Sugar	Agricultural production	2.17818e+07	130713	103994	4.80576e+11	8.59225e+07
Concentrates	Liquid concentrates	UPB	2022	2		Fruit Juice	Agricultural production	4.38706e+06	576832	79566.3	5.38973e+10	7.57341e+08
Concentrates	Powder concentrates	UPB	2022	2		Maltodextrin	Agricultural production	134357	3264.3	1445	0	2.94664e+06
Concentrates	Powder concentrates	UPB	2022	2		Sugar	Agricultural production	1.12613e+06	6757.94	5376.53	2.4846e+10	4.44224e+06
Concentrates	Liquid concentrates	UPB	2022	1		Sugar	Ingredient processing	1.45852e+06
Concentrates	Liquid concentrates	UPB	2022	1		Fruit Juice	Ingredient processing	489474
Concentrates	Powder concentrates	UPB	2022	1		Maltodextrin	Ingredient processing	471885
Concentrates	Powder concentrates	UPB	2022	1		Sugar	Ingredient processing	75406.4
Concentrates	Liquid concentrates	UPB	2022	2		Sugar	Ingredient processing	1.45852e+06
Concentrates	Liquid concentrates	UPB	2022	2		Fruit Juice	Ingredient processing	489474
Concentrates	Powder concentrates	UPB	2022	2		Maltodextrin	Ingredient processing	471885
Concentrates	Powder concentrates	UPB	2022	2		Sugar	Ingredient processing	75406.4
Concentrates	Liquid concentrates	UPB	2022	1		Sugar	Transport	0
Concentrates	Liquid concentrates	UPB	2022	1		Fruit Juice	Transport	378286
Concentrates	Powder concentrates	UPB	2022	1		Maltodextrin	Transport	0
Concentrates	Powder concentrates	UPB	2022	1		Sugar	Transport	0
Concentrates	Liquid concentrates	UPB	2022	2		Sugar	Transport	0
Concentrates	Liquid concentrates	UPB	2022	2		Fruit Juice	Transport	378286
Concentrates	Powder concentrates	UPB	2022	2		Maltodextrin	Transport	0
Concentrates	Powder concentrates	UPB	2022	2		Sugar	Transport	0
Energy Drinks	NA	UPB	2022	1	500	PET Bottle	Beverage manufacturing	70.4394
Energy Drinks	NA	UPB	2022	2	500	Recycled PET Bottle	Beverage manufacturing	70.4394
Energy Drinks	NA	UPB	2022	1	500	PET Bottle	Packaging	870730	3957.95	334.76	2.28928e+08	84314.9	246852
Energy Drinks	NA	UPB	2022	2	500	Recycled PET Bottle	Packaging	253380	1132.51	117.171	8.02136e+07	93155.5	28291.7
Energy Drinks	NA	UPB	2022	1	710	Aluminium Can	Beverage manufacturing	157.18
Energy Drinks	NA	UPB	2022	2	710	Aluminium Can	Beverage manufacturing	157.18
Energy Drinks	NA	UPB	2022	1	710	Aluminium Can	Packaging	1.1927e+06	5348.24	484.655	2.46114e+08	359870	0
Energy Drinks	NA	UPB	2022	2	710	Aluminium Can	Packaging	1.1927e+06	5348.24	484.655	2.46114e+08	359870	0
Energy Drinks	NA	UPB	2022	1	380	PET Bottle	Beverage manufacturing	89.8605
Energy Drinks	NA	UPB	2022	2	380	Recycled PET Bottle	Beverage manufacturing	89.8605
Energy Drinks	NA	UPB	2022	1	380	PET Bottle	Packaging	1.2531e+06	5759.56	481.977	3.29479e+08	104289	290190
Energy Drinks	NA	UPB	2022	2	380	Recycled PET Bottle	Packaging	323240	1444.76	149.476	1.0233e+08	118840	27430.1
Energy Drinks	NA	UPB	2022	1	60	PET Bottle	Beverage manufacturing	47.6975
Energy Drinks	NA	UPB	2022	2	60	Recycled PET Bottle	Beverage manufacturing	47.6975
Energy Drinks	NA	UPB	2022	1	60	PET Bottle	Packaging	746964	3465.61	287.411	1.9641e+08	53474.1	28938.2
Energy Drinks	NA	UPB	2022	2	60	Recycled PET Bottle	Packaging	171574	766.871	79.3413	5.43161e+07	63079.6	2298.91
Energy Drinks	NA	UPB	2022	1	473	Aluminium Can	Beverage manufacturing	404.574
Energy Drinks	NA	UPB	2022	2	473	Aluminium Can	Beverage manufacturing	404.574
Energy Drinks	NA	UPB	2022	1	473	Aluminium Can	Packaging	3.06995e+06	13766.1	1247.47	6.33483e+08	926286	0
Energy Drinks	NA	UPB	2022	2	473	Aluminium Can	Packaging	3.06995e+06	13766.1	1247.47	6.33483e+08	926286	0
Energy Drinks	NA	UPB	2022	1	550	Aluminium Can	Beverage manufacturing	581.125
Energy Drinks	NA	UPB	2022	2	550	Aluminium Can	Beverage manufacturing	581.125
Energy Drinks	NA	UPB	2022	1	550	Aluminium Can	Packaging	4.40965e+06	19773.4	1791.86	9.09927e+08	1.33051e+06	0
Energy Drinks	NA	UPB	2022	2	550	Aluminium Can	Packaging	4.40965e+06	19773.4	1791.86	9.09927e+08	1.33051e+06	0
Energy Drinks	NA	UPB	2022	1	330	Glass Bottle	Beverage manufacturing	356.977
Energy Drinks	NA	UPB	2022	2	330	Glass Bottle	Beverage manufacturing	356.977
Energy Drinks	NA	UPB	2022	1	330	Glass Bottle	Packaging	6.96544e+06	43856.5	5482.06	4.12767e+08	2.05327e+06	10783.5
Energy Drinks	NA	UPB	2022	2	330	Glass Bottle	Packaging	6.96544e+06	43856.5	5482.06	4.12767e+08	2.05327e+06	10783.5
Energy Drinks	NA	UPB	2022	1	355	Aluminium Can	Beverage manufacturing	405.454
Energy Drinks	NA	UPB	2022	2	355	Aluminium Can	Beverage manufacturing	405.454
Energy Drinks	NA	UPB	2022	1	355	Aluminium Can	Packaging	3.07664e+06	13796	1250.19	6.34861e+08	928301	0
Energy Drinks	NA	UPB	2022	2	355	Aluminium Can	Packaging	3.07664e+06	13796	1250.19	6.34861e+08	928301	0
Energy Drinks	NA	UPB	2022	1	350	Glass Bottle	Beverage manufacturing	440.246
Energy Drinks	NA	UPB	2022	2	350	Glass Bottle	Beverage manufacturing	440.246
Energy Drinks	NA	UPB	2022	1	350	Glass Bottle	Packaging	8.49442e+06	53514.1	6689.33	5.03884e+08	2.57003e+06	13866.7
Energy Drinks	NA	UPB	2022	2	350	Glass Bottle	Packaging	8.49442e+06	53514.1	6689.33	5.03884e+08	2.57003e+06	13866.7
Energy Drinks	NA	UPB	2022	1	360	Glass Bottle	Beverage manufacturing	537.956
Energy Drinks	NA	UPB	2022	2	360	Glass Bottle	Beverage manufacturing	537.956
Energy Drinks	NA	UPB	2022	1	360	Glass Bottle	Packaging	1.03212e+07	65041.5	8130.3	6.12561e+08	3.16353e+06	17278.7
Energy Drinks	NA	UPB	2022	2	360	Glass Bottle	Packaging	1.03212e+07	65041.5	8130.3	6.12561e+08	3.16353e+06	17278.7
Energy Drinks	NA	UPB	2022	1	500	Aluminium Can	Beverage manufacturing	5421.32
Energy Drinks	NA	UPB	2022	2	500	Aluminium Can	Beverage manufacturing	5421.32
Energy Drinks	NA	UPB	2022	1	500	Aluminium Can	Packaging	4.11376e+07	184466	16716.2	8.48872e+09	1.24123e+07	0
Energy Drinks	NA	UPB	2022	2	500	Aluminium Can	Packaging	4.11376e+07	184466	16716.2	8.48872e+09	1.24123e+07	0
Energy Drinks	NA	UPB	2022	1	250	Aluminium Can	Beverage manufacturing	3764.73
Energy Drinks	NA	UPB	2022	2	250	Aluminium Can	Beverage manufacturing	3764.73
Energy Drinks	NA	UPB	2022	1	250	Aluminium Can	Packaging	2.85673e+07	128099	11608.3	5.89483e+09	8.61949e+06	0
Energy Drinks	NA	UPB	2022	2	250	Aluminium Can	Packaging	2.85673e+07	128099	11608.3	5.89483e+09	8.61949e+06	0
Energy Drinks	NA	UPB	2022	1		Sugar	Agricultural production	1.17197e+07	70330.1	55953.7	2.58573e+11	4.62305e+07
Energy Drinks	NA	UPB	2022	1		Fruit Juice	Agricultural production	27039.1	3555.23	490.398	3.3219e+08	4.66778e+06
Energy Drinks	NA	UPB	2022	2		Sugar	Agricultural production	1.17197e+07	70330.1	55953.7	2.58573e+11	4.62305e+07
Energy Drinks	NA	UPB	2022	2		Fruit Juice	Agricultural production	27039.1	3555.23	490.398	3.3219e+08	4.66778e+06
Energy Drinks	NA	UPB	2022	1		Sugar	Ingredient processing	784757
Energy Drinks	NA	UPB	2022	1		Fruit Juice	Ingredient processing	3016.82
Energy Drinks	NA	UPB	2022	2		Sugar	Ingredient processing	784757
Energy Drinks	NA	UPB	2022	2		Fruit Juice	Ingredient processing	3016.82
Energy Drinks	NA	UPB	2022	1		Sugar	Transport	0
Energy Drinks	NA	UPB	2022	1		Fruit Juice	Transport	2331.52
Energy Drinks	NA	UPB	2022	2		Sugar	Transport	0
Energy Drinks	NA	UPB	2022	2		Fruit Juice	Transport	2331.52
Flavoured Bottled Water	NA	UPB	2022	1	650	PET Bottle	Beverage manufacturing	0.473166
Flavoured Bottled Water	NA	UPB	2022	2	650	Recycled PET Bottle	Beverage manufacturing	0.473166
Flavoured Bottled Water	NA	UPB	2022	1	650	PET Bottle	Packaging	4912.41	21.9115	1.88723	1.29142e+06	587.914	1583.07
Flavoured Bottled Water	NA	UPB	2022	2	650	Recycled PET Bottle	Packaging	1702.04	7.60746	0.787076	538823	625.758	247.059
Flavoured Bottled Water	NA	UPB	2022	1	500	Glass Bottle	Beverage manufacturing	1.16472
Flavoured Bottled Water	NA	UPB	2022	2	500	Glass Bottle	Beverage manufacturing	1.16472
Flavoured Bottled Water	NA	UPB	2022	1	500	Glass Bottle	Packaging	20571.9	130.219	16.2788	1.23056e+06	7549.47	45.6557
Flavoured Bottled Water	NA	UPB	2022	2	500	Glass Bottle	Packaging	20571.9	130.219	16.2788	1.23056e+06	7549.47	45.6557
Flavoured Bottled Water	NA	UPB	2022	1	650	PET Bottle	Beverage manufacturing	2.28461
Flavoured Bottled Water	NA	UPB	2022	2	650	Recycled PET Bottle	Beverage manufacturing	2.28461
Flavoured Bottled Water	NA	UPB	2022	1	650	PET Bottle	Packaging	23718.9	105.797	9.11221	6.23544e+06	2838.66	7643.63
Flavoured Bottled Water	NA	UPB	2022	2	650	Recycled PET Bottle	Packaging	8218.06	36.7316	3.80029	2.60163e+06	3021.38	1192.89
Flavoured Bottled Water	NA	UPB	2022	1	250	PET Bottle	Beverage manufacturing	1.3831
Flavoured Bottled Water	NA	UPB	2022	2	250	Recycled PET Bottle	Beverage manufacturing	1.3831
Flavoured Bottled Water	NA	UPB	2022	1	250	PET Bottle	Packaging	21660	100.493	8.33414	5.69536e+06	1550.61	3496.38
Flavoured Bottled Water	NA	UPB	2022	2	250	Recycled PET Bottle	Packaging	4975.2	22.2372	2.30068	1.57502e+06	1829.14	277.759
Flavoured Bottled Water	NA	UPB	2022	1	330	PET Bottle	Beverage manufacturing	2.25809
Flavoured Bottled Water	NA	UPB	2022	2	330	Recycled PET Bottle	Beverage manufacturing	2.25809
Flavoured Bottled Water	NA	UPB	2022	1	330	PET Bottle	Packaging	32978.9	152.169	12.6866	8.67135e+06	2586.4	6795.08
Flavoured Bottled Water	NA	UPB	2022	2	330	Recycled PET Bottle	Packaging	8122.66	36.3052	3.75617	2.57143e+06	2986.31	598.591
Flavoured Bottled Water	NA	UPB	2022	1	2000	PET Bottle	Beverage manufacturing	20.9649
Flavoured Bottled Water	NA	UPB	2022	2	2000	Recycled PET Bottle	Beverage manufacturing	20.9649
Flavoured Bottled Water	NA	UPB	2022	1	2000	PET Bottle	Packaging	100829	395.817	38.7484	2.66655e+07	24809.6	14441.1
Flavoured Bottled Water	NA	UPB	2022	2	2000	Recycled PET Bottle	Packaging	75413.5	337.069	34.8735	2.3874e+07	27725.9	33681.9
Flavoured Bottled Water	NA	UPB	2022	1	500	Glass Bottle	Beverage manufacturing	5.62367
Flavoured Bottled Water	NA	UPB	2022	2	500	Glass Bottle	Beverage manufacturing	5.62367
Flavoured Bottled Water	NA	UPB	2022	1	500	Glass Bottle	Packaging	99328.7	628.743	78.5999	5.9416e+06	36451.5	220.442
Flavoured Bottled Water	NA	UPB	2022	2	500	Glass Bottle	Packaging	99328.7	628.743	78.5999	5.9416e+06	36451.5	220.442
Flavoured Bottled Water	NA	UPB	2022	1	750	Glass Bottle	Beverage manufacturing	8.73537
Flavoured Bottled Water	NA	UPB	2022	2	750	Glass Bottle	Beverage manufacturing	8.73537
Flavoured Bottled Water	NA	UPB	2022	1	750	Glass Bottle	Packaging	130528	834.66	104.36	7.9478e+06	65998.5	387.016
Flavoured Bottled Water	NA	UPB	2022	2	750	Glass Bottle	Packaging	130528	834.66	104.36	7.9478e+06	65998.5	387.016
Flavoured Bottled Water	NA	UPB	2022	1	710	PET Bottle	Beverage manufacturing	13.5413
Flavoured Bottled Water	NA	UPB	2022	2	710	Recycled PET Bottle	Beverage manufacturing	13.5413
Flavoured Bottled Water	NA	UPB	2022	1	710	PET Bottle	Packaging	129864	573.552	49.8716	3.41381e+07	17071.8	42327.5
Flavoured Bottled Water	NA	UPB	2022	2	710	Recycled PET Bottle	Packaging	48709.8	217.714	22.5249	1.54203e+07	17908.2	7723.11
Flavoured Bottled Water	NA	UPB	2022	1	200	Glass Bottle	Beverage manufacturing	4.04739
Flavoured Bottled Water	NA	UPB	2022	2	200	Glass Bottle	Beverage manufacturing	4.04739
Flavoured Bottled Water	NA	UPB	2022	1	200	Glass Bottle	Packaging	69497.1	456.879	56.3055	4.34357e+06	24778	180.178
Flavoured Bottled Water	NA	UPB	2022	2	200	Glass Bottle	Packaging	69497.1	456.879	56.3055	4.34357e+06	24778	180.178
Flavoured Bottled Water	NA	UPB	2022	1	330	Glass Bottle	Beverage manufacturing	6.72624
Flavoured Bottled Water	NA	UPB	2022	2	330	Glass Bottle	Beverage manufacturing	6.72624
Flavoured Bottled Water	NA	UPB	2022	1	330	Glass Bottle	Packaging	131244	826.354	103.294	7.77745e+06	38688.1	203.186
Flavoured Bottled Water	NA	UPB	2022	2	330	Glass Bottle	Packaging	131244	826.354	103.294	7.77745e+06	38688.1	203.186
Flavoured Bottled Water	NA	UPB	2022	1	450	PET Bottle	Beverage manufacturing	10.0238
Flavoured Bottled Water	NA	UPB	2022	2	450	Recycled PET Bottle	Beverage manufacturing	10.0238
Flavoured Bottled Water	NA	UPB	2022	1	450	PET Bottle	Packaging	130523	596.25	50.1904	3.43173e+07	11846.3	34414.5
Flavoured Bottled Water	NA	UPB	2022	2	450	Recycled PET Bottle	Packaging	36057.1	161.161	16.6739	1.14148e+07	13256.4	3623.44
Flavoured Bottled Water	NA	UPB	2022	1	250	Glass Bottle	Beverage manufacturing	6.15116
Flavoured Bottled Water	NA	UPB	2022	2	250	Glass Bottle	Beverage manufacturing	6.15116
Flavoured Bottled Water	NA	UPB	2022	1	250	Glass Bottle	Packaging	105621	694.357	85.5722	6.60128e+06	37657.3	342.289
Flavoured Bottled Water	NA	UPB	2022	2	250	Glass Bottle	Packaging	105621	694.357	85.5722	6.60128e+06	37657.3	342.289
Flavoured Bottled Water	NA	UPB	2022	1	250	PET Bottle	Beverage manufacturing	6.67811
Flavoured Bottled Water	NA	UPB	2022	2	250	Recycled PET Bottle	Beverage manufacturing	6.67811
Flavoured Bottled Water	NA	UPB	2022	1	250	PET Bottle	Packaging	104582	485.218	40.2402	2.74992e+07	7486.88	16881.8
Flavoured Bottled Water	NA	UPB	2022	2	250	Recycled PET Bottle	Packaging	24022	107.369	11.1085	7.60476e+06	8831.74	1341.12
Flavoured Bottled Water	NA	UPB	2022	1	375	Glass Bottle	Beverage manufacturing	10.9192
Flavoured Bottled Water	NA	UPB	2022	2	375	Glass Bottle	Beverage manufacturing	10.9192
Flavoured Bottled Water	NA	UPB	2022	1	375	Glass Bottle	Packaging	207713	1309.54	163.696	1.23374e+07	64915.3	360.583
Flavoured Bottled Water	NA	UPB	2022	2	375	Glass Bottle	Packaging	207713	1309.54	163.696	1.23374e+07	64915.3	360.583
Flavoured Bottled Water	NA	UPB	2022	1	330	PET Bottle	Beverage manufacturing	10.9029
Flavoured Bottled Water	NA	UPB	2022	2	330	Recycled PET Bottle	Beverage manufacturing	10.9029
Flavoured Bottled Water	NA	UPB	2022	1	330	PET Bottle	Packaging	159234	734.725	61.2552	4.18684e+07	12488	32809.1
Flavoured Bottled Water	NA	UPB	2022	2	330	Recycled PET Bottle	Packaging	39219.1	175.294	18.1361	1.24158e+07	14419	2890.21
Flavoured Bottled Water	NA	UPB	2022	1	1000	PET Bottle	Beverage manufacturing	34.7959
Flavoured Bottled Water	NA	UPB	2022	2	1000	Recycled PET Bottle	Beverage manufacturing	34.7959
Flavoured Bottled Water	NA	UPB	2022	1	1000	PET Bottle	Packaging	200541	809.081	76.7589	5.2694e+07	46930.6	27951.3
Flavoured Bottled Water	NA	UPB	2022	2	1000	Recycled PET Bottle	Packaging	125165	559.441	57.8804	3.96242e+07	46017.3	27951.3
Flavoured Bottled Water	NA	UPB	2022	1	250	PET Bottle	Beverage manufacturing	9.28133
Flavoured Bottled Water	NA	UPB	2022	2	250	Recycled PET Bottle	Beverage manufacturing	9.28133
Flavoured Bottled Water	NA	UPB	2022	1	250	PET Bottle	Packaging	145350	674.364	55.9265	3.82189e+07	10405.4	23462.6
Flavoured Bottled Water	NA	UPB	2022	2	250	Recycled PET Bottle	Packaging	33386.2	149.223	15.4388	1.05692e+07	12274.5	1863.91
Flavoured Bottled Water	NA	UPB	2022	1	500	PET Bottle	Beverage manufacturing	19.5818
Flavoured Bottled Water	NA	UPB	2022	2	500	Recycled PET Bottle	Beverage manufacturing	19.5818
Flavoured Bottled Water	NA	UPB	2022	1	500	PET Bottle	Packaging	242059	1100.29	93.0616	6.36409e+07	23439.1	68623.5
Flavoured Bottled Water	NA	UPB	2022	2	500	Recycled PET Bottle	Packaging	70438.3	314.832	32.5728	2.2299e+07	25896.8	7864.96
Flavoured Bottled Water	NA	UPB	2022	1	2000	PET Bottle	Beverage manufacturing	101.226
Flavoured Bottled Water	NA	UPB	2022	2	2000	Recycled PET Bottle	Beverage manufacturing	101.226
Flavoured Bottled Water	NA	UPB	2022	1	2000	PET Bottle	Packaging	486839	1911.14	187.091	1.28751e+08	119790	69726.6
Flavoured Bottled Water	NA	UPB	2022	2	2000	Recycled PET Bottle	Packaging	364123	1627.49	168.382	1.15272e+08	133871	162628
Flavoured Bottled Water	NA	UPB	2022	1	750	Glass Bottle	Beverage manufacturing	42.1775
Flavoured Bottled Water	NA	UPB	2022	2	750	Glass Bottle	Beverage manufacturing	42.1775
Flavoured Bottled Water	NA	UPB	2022	1	750	Glass Bottle	Packaging	630236	4030.04	503.886	3.83748e+07	318664	1868.65
Flavoured Bottled Water	NA	UPB	2022	2	750	Glass Bottle	Packaging	630236	4030.04	503.886	3.83748e+07	318664	1868.65
Flavoured Bottled Water	NA	UPB	2022	1	300	Glass Bottle	Beverage manufacturing	20.4408
Flavoured Bottled Water	NA	UPB	2022	2	300	Glass Bottle	Beverage manufacturing	20.4408
Flavoured Bottled Water	NA	UPB	2022	1	300	Glass Bottle	Packaging	380899	2434.81	302.828	2.29983e+07	120409	862.691
Flavoured Bottled Water	NA	UPB	2022	2	300	Glass Bottle	Packaging	380899	2434.81	302.828	2.29983e+07	120409	862.691
Flavoured Bottled Water	NA	UPB	2022	1	710	PET Bottle	Beverage manufacturing	65.3822
Flavoured Bottled Water	NA	UPB	2022	2	710	Recycled PET Bottle	Beverage manufacturing	65.3822
Flavoured Bottled Water	NA	UPB	2022	1	710	PET Bottle	Packaging	627030	2769.31	240.798	1.64831e+08	82428.7	204372
Flavoured Bottled Water	NA	UPB	2022	2	710	Recycled PET Bottle	Packaging	235188	1051.2	108.758	7.44546e+07	86467.3	37289.9
Flavoured Bottled Water	NA	UPB	2022	1	200	Glass Bottle	Beverage manufacturing	19.5422
Flavoured Bottled Water	NA	UPB	2022	2	200	Glass Bottle	Beverage manufacturing	19.5422
Flavoured Bottled Water	NA	UPB	2022	1	200	Glass Bottle	Packaging	335557	2205.98	271.863	2.09723e+07	119637	869.962
Flavoured Bottled Water	NA	UPB	2022	2	200	Glass Bottle	Packaging	335557	2205.98	271.863	2.09723e+07	119637	869.962
Flavoured Bottled Water	NA	UPB	2022	1	330	Glass Bottle	Beverage manufacturing	32.4767
Flavoured Bottled Water	NA	UPB	2022	2	330	Glass Bottle	Beverage manufacturing	32.4767
Flavoured Bottled Water	NA	UPB	2022	1	330	Glass Bottle	Packaging	633695	3989.93	498.742	3.75523e+07	186800	981.054
Flavoured Bottled Water	NA	UPB	2022	2	330	Glass Bottle	Packaging	633695	3989.93	498.742	3.75523e+07	186800	981.054
Flavoured Bottled Water	NA	UPB	2022	1	450	PET Bottle	Beverage manufacturing	48.3987
Flavoured Bottled Water	NA	UPB	2022	2	450	Recycled PET Bottle	Beverage manufacturing	48.3987
Flavoured Bottled Water	NA	UPB	2022	1	450	PET Bottle	Packaging	630210	2878.91	242.337	1.65696e+08	57198.1	166165
Flavoured Bottled Water	NA	UPB	2022	2	450	Recycled PET Bottle	Packaging	174096	778.144	80.5076	5.51145e+07	64006.8	17495.3
Flavoured Bottled Water	NA	UPB	2022	1	250	Glass Bottle	Beverage manufacturing	29.7
Flavoured Bottled Water	NA	UPB	2022	2	250	Glass Bottle	Beverage manufacturing	29.7
Flavoured Bottled Water	NA	UPB	2022	1	250	Glass Bottle	Packaging	509974	3352.61	413.173	3.18734e+07	181823	1652.69
Flavoured Bottled Water	NA	UPB	2022	2	250	Glass Bottle	Packaging	509974	3352.61	413.173	3.18734e+07	181823	1652.69
Flavoured Bottled Water	NA	UPB	2022	1	750	PET Bottle	Beverage manufacturing	93.0317
Flavoured Bottled Water	NA	UPB	2022	2	750	Recycled PET Bottle	Beverage manufacturing	93.0317
Flavoured Bottled Water	NA	UPB	2022	1	750	PET Bottle	Packaging	843089	3695.3	323.677	2.21619e+08	118417	272543
Flavoured Bottled Water	NA	UPB	2022	2	750	Recycled PET Bottle	Packaging	334647	1495.74	154.751	1.05941e+08	123034	56048.8
Flavoured Bottled Water	NA	UPB	2022	1	1500	PET Bottle	Beverage manufacturing	198.948
Flavoured Bottled Water	NA	UPB	2022	2	1500	Recycled PET Bottle	Beverage manufacturing	198.948
Flavoured Bottled Water	NA	UPB	2022	1	1500	PET Bottle	Packaging	1.05172e+06	4191.06	403.29	2.77163e+08	251881	171250
Flavoured Bottled Water	NA	UPB	2022	2	1500	Recycled PET Bottle	Packaging	715643	3198.65	330.935	2.26554e+08	263107	239721
Flavoured Bottled Water	NA	UPB	2022	1	350	PET Bottle	Beverage manufacturing	46.8798
Flavoured Bottled Water	NA	UPB	2022	2	350	Recycled PET Bottle	Beverage manufacturing	46.8798
Flavoured Bottled Water	NA	UPB	2022	1	350	PET Bottle	Packaging	672296	3097.38	258.608	1.7677e+08	53980.2	145548
Flavoured Bottled Water	NA	UPB	2022	2	350	Recycled PET Bottle	Packaging	168633	753.724	77.9811	5.33849e+07	61998.2	13180.4
Flavoured Bottled Water	NA	UPB	2022	1	375	Glass Bottle	Beverage manufacturing	52.7219
Flavoured Bottled Water	NA	UPB	2022	2	375	Glass Bottle	Beverage manufacturing	52.7219
Flavoured Bottled Water	NA	UPB	2022	1	375	Glass Bottle	Packaging	1.00291e+06	6322.92	790.383	5.95694e+07	313435	1741.02
Flavoured Bottled Water	NA	UPB	2022	2	375	Glass Bottle	Packaging	1.00291e+06	6322.92	790.383	5.95694e+07	313435	1741.02
Flavoured Bottled Water	NA	UPB	2022	1	1000	PET Bottle	Beverage manufacturing	168.007
Flavoured Bottled Water	NA	UPB	2022	2	1000	Recycled PET Bottle	Beverage manufacturing	168.007
Flavoured Bottled Water	NA	UPB	2022	1	1000	PET Bottle	Packaging	968285	3906.53	370.62	2.54425e+08	226598	134959
Flavoured Bottled Water	NA	UPB	2022	2	1000	Recycled PET Bottle	Packaging	604344	2701.18	279.467	1.9132e+08	222188	134959
Flavoured Bottled Water	NA	UPB	2022	1	250	PET Bottle	Beverage manufacturing	44.8136
Flavoured Bottled Water	NA	UPB	2022	2	250	Recycled PET Bottle	Beverage manufacturing	44.8136
Flavoured Bottled Water	NA	UPB	2022	1	250	PET Bottle	Packaging	701801	3256.07	270.033	1.84534e+08	50240.9	113286
Flavoured Bottled Water	NA	UPB	2022	2	250	Recycled PET Bottle	Packaging	161200	720.504	74.5441	5.1032e+07	59265.6	8999.62
Flavoured Bottled Water	NA	UPB	2022	1	500	PET Bottle	Beverage manufacturing	94.5479
Flavoured Bottled Water	NA	UPB	2022	2	500	Recycled PET Bottle	Beverage manufacturing	94.5479
Flavoured Bottled Water	NA	UPB	2022	1	500	PET Bottle	Packaging	1.16875e+06	5312.6	449.335	3.07281e+08	113172	331339
Flavoured Bottled Water	NA	UPB	2022	2	500	Recycled PET Bottle	Packaging	340101	1520.12	157.273	1.07667e+08	125039	37974.8
Flavoured Bottled Water	NA	UPB	2022	1	1250	PET Bottle	Beverage manufacturing	327.394
Flavoured Bottled Water	NA	UPB	2022	2	1250	Recycled PET Bottle	Beverage manufacturing	327.394
Flavoured Bottled Water	NA	UPB	2022	1	1250	PET Bottle	Packaging	1.80881e+06	7254.78	692.945	4.75952e+08	428036	281794
Flavoured Bottled Water	NA	UPB	2022	2	1250	Recycled PET Bottle	Packaging	1.17768e+06	5263.78	544.596	3.72824e+08	432976	328742
Flavoured Bottled Water	NA	UPB	2022	1	300	Glass Bottle	Beverage manufacturing	98.6954
Flavoured Bottled Water	NA	UPB	2022	2	300	Glass Bottle	Beverage manufacturing	98.6954
Flavoured Bottled Water	NA	UPB	2022	1	300	Glass Bottle	Packaging	1.83912e+06	11756.1	1462.16	1.11044e+08	581378	4165.38
Flavoured Bottled Water	NA	UPB	2022	2	300	Glass Bottle	Packaging	1.83912e+06	11756.1	1462.16	1.11044e+08	581378	4165.38
Flavoured Bottled Water	NA	UPB	2022	1	750	PET Bottle	Beverage manufacturing	449.19
Flavoured Bottled Water	NA	UPB	2022	2	750	Recycled PET Bottle	Beverage manufacturing	449.19
Flavoured Bottled Water	NA	UPB	2022	1	750	PET Bottle	Packaging	4.07074e+06	17842.2	1562.83	1.07006e+09	571758	1.31594e+06
Flavoured Bottled Water	NA	UPB	2022	2	750	Recycled PET Bottle	Packaging	1.6158e+06	7221.99	747.195	5.1152e+08	594050	270624
Flavoured Bottled Water	NA	UPB	2022	1	1500	PET Bottle	Beverage manufacturing	960.593
Flavoured Bottled Water	NA	UPB	2022	2	1500	Recycled PET Bottle	Beverage manufacturing	960.593
Flavoured Bottled Water	NA	UPB	2022	1	1500	PET Bottle	Packaging	5.07807e+06	20235.9	1947.23	1.33824e+09	1.21617e+06	826857
Flavoured Bottled Water	NA	UPB	2022	2	1500	Recycled PET Bottle	Packaging	3.45538e+06	15444.2	1597.87	1.09389e+09	1.27038e+06	1.15746e+06
Flavoured Bottled Water	NA	UPB	2022	1	600	PET Bottle	Beverage manufacturing	386.715
Flavoured Bottled Water	NA	UPB	2022	2	600	Recycled PET Bottle	Beverage manufacturing	386.715
Flavoured Bottled Water	NA	UPB	2022	1	600	PET Bottle	Packaging	4.27003e+06	19181.8	1640.89	1.12259e+09	474629	1.33829e+06
Flavoured Bottled Water	NA	UPB	2022	2	600	Recycled PET Bottle	Packaging	1.39106e+06	6217.52	643.271	4.40376e+08	511427	186387
Flavoured Bottled Water	NA	UPB	2022	1	350	PET Bottle	Beverage manufacturing	226.353
Flavoured Bottled Water	NA	UPB	2022	2	350	Recycled PET Bottle	Beverage manufacturing	226.353
Flavoured Bottled Water	NA	UPB	2022	1	350	PET Bottle	Packaging	3.24608e+06	14955.3	1248.65	8.53507e+08	260636	702759
Flavoured Bottled Water	NA	UPB	2022	2	350	Recycled PET Bottle	Packaging	814220	3639.25	376.521	2.57761e+08	299349	63639.6
Flavoured Bottled Water	NA	UPB	2022	1	1250	PET Bottle	Beverage manufacturing	1580.78
Flavoured Bottled Water	NA	UPB	2022	2	1250	Recycled PET Bottle	Beverage manufacturing	1580.78
Flavoured Bottled Water	NA	UPB	2022	1	1250	PET Bottle	Packaging	8.7336e+06	35028.7	3345.79	2.29807e+09	2.06671e+06	1.3606e+06
Flavoured Bottled Water	NA	UPB	2022	2	1250	Recycled PET Bottle	Packaging	5.68627e+06	25415.4	2629.51	1.80013e+09	2.09056e+06	1.58729e+06
Flavoured Bottled Water	NA	UPB	2022	1	600	PET Bottle	Beverage manufacturing	1867.2
Flavoured Bottled Water	NA	UPB	2022	2	600	Recycled PET Bottle	Beverage manufacturing	1867.2
Flavoured Bottled Water	NA	UPB	2022	1	600	PET Bottle	Packaging	2.06172e+07	92616.8	7922.82	5.42025e+09	2.29168e+06	6.46176e+06
Flavoured Bottled Water	NA	UPB	2022	2	600	Recycled PET Bottle	Packaging	6.71656e+06	30020.4	3105.94	2.12629e+09	2.46935e+06	899945
Flavoured Bottled Water	NA	UPB	2022	1		Sugar	Agricultural production	1.24719e+06	7484.43	5954.52	2.7517e+10	4.91979e+06
Flavoured Bottled Water	NA	UPB	2022	1		Sugar	Agricultural production	483764	2903.08	2309.65	1.06734e+10	1.9083e+06
Flavoured Bottled Water	NA	UPB	2022	2		Sugar	Agricultural production	1.24719e+06	7484.43	5954.52	2.7517e+10	4.91979e+06
Flavoured Bottled Water	NA	UPB	2022	2		Sugar	Agricultural production	483764	2903.08	2309.65	1.06734e+10	1.9083e+06
Flavoured Bottled Water	NA	UPB	2022	1		Sugar	Ingredient processing	83512.8
Flavoured Bottled Water	NA	UPB	2022	1		Sugar	Ingredient processing	32393.1
Flavoured Bottled Water	NA	UPB	2022	2		Sugar	Ingredient processing	83512.8
Flavoured Bottled Water	NA	UPB	2022	2		Sugar	Ingredient processing	32393.1
Flavoured Bottled Water	NA	UPB	2022	1		Sugar	Transport	0
Flavoured Bottled Water	NA	UPB	2022	1		Sugar	Transport	0
Flavoured Bottled Water	NA	UPB	2022	2		Sugar	Transport	0
Flavoured Bottled Water	NA	UPB	2022	2		Sugar	Transport	0
Juice Drinks	NA	UPB	2022	1	3300	PET Bottle	Beverage manufacturing	1.41628
Juice Drinks	NA	UPB	2022	2	3300	Recycled PET Bottle	Beverage manufacturing	1.41628
Juice Drinks	NA	UPB	2022	1	3300	PET Bottle	Packaging	6811.49	26.7393	2.61764	1.80139e+06	1676.01	1609.68
Juice Drinks	NA	UPB	2022	2	3300	Recycled PET Bottle	Packaging	5094.55	22.7707	2.35588	1.6128e+06	1873.02	3754.37
Juice Drinks	NA	UPB	2022	1	250	Aluminium Can	Beverage manufacturing	0.214588
Juice Drinks	NA	UPB	2022	2	250	Aluminium Can	Beverage manufacturing	0.214588
Juice Drinks	NA	UPB	2022	1	250	Aluminium Can	Packaging	1628.32	7.30159	0.661666	336002	491.307	0
Juice Drinks	NA	UPB	2022	2	250	Aluminium Can	Packaging	1628.32	7.30159	0.661666	336002	491.307	0
Juice Drinks	NA	UPB	2022	1	440	Aluminium Can	Beverage manufacturing	0.755349
Juice Drinks	NA	UPB	2022	2	440	Aluminium Can	Beverage manufacturing	0.755349
Juice Drinks	NA	UPB	2022	1	440	Aluminium Can	Packaging	5731.68	25.7016	2.32907	1.18273e+06	1729.4	0
Juice Drinks	NA	UPB	2022	2	440	Aluminium Can	Packaging	5731.68	25.7016	2.32907	1.18273e+06	1729.4	0
Juice Drinks	NA	UPB	2022	1	300	Aluminium Can	Beverage manufacturing	0.643764
Juice Drinks	NA	UPB	2022	2	300	Aluminium Can	Beverage manufacturing	0.643764
Juice Drinks	NA	UPB	2022	1	300	Aluminium Can	Packaging	4884.96	21.9048	1.985	1.00801e+06	1473.92	0
Juice Drinks	NA	UPB	2022	2	300	Aluminium Can	Packaging	4884.96	21.9048	1.985	1.00801e+06	1473.92	0
Juice Drinks	NA	UPB	2022	1	3300	PET Bottle	Beverage manufacturing	7.34205
Juice Drinks	NA	UPB	2022	2	3300	Recycled PET Bottle	Beverage manufacturing	7.34205
Juice Drinks	NA	UPB	2022	1	3300	PET Bottle	Packaging	35311	138.618	13.5699	9.33846e+06	8688.5	8344.64
Juice Drinks	NA	UPB	2022	2	3300	Recycled PET Bottle	Packaging	26410.3	118.044	12.213	8.36084e+06	9709.8	19462.8
Juice Drinks	NA	UPB	2022	1	1500	Glass Bottle	Beverage manufacturing	3.86258
Juice Drinks	NA	UPB	2022	2	1500	Glass Bottle	Beverage manufacturing	3.86258
Juice Drinks	NA	UPB	2022	1	1500	Glass Bottle	Packaging	47209.6	306.287	38.3051	2.94772e+06	33329.5	230.291
Juice Drinks	NA	UPB	2022	2	1500	Glass Bottle	Packaging	47209.6	306.287	38.3051	2.94772e+06	33329.5	230.291
Juice Drinks	NA	UPB	2022	1	350	Aluminium Can	Beverage manufacturing	1.05148
Juice Drinks	NA	UPB	2022	2	350	Aluminium Can	Beverage manufacturing	1.05148
Juice Drinks	NA	UPB	2022	1	350	Aluminium Can	Packaging	7978.77	35.7778	3.24216	1.64641e+06	2407.4	0
Juice Drinks	NA	UPB	2022	2	350	Aluminium Can	Packaging	7978.77	35.7778	3.24216	1.64641e+06	2407.4	0
Juice Drinks	NA	UPB	2022	1	400	PET Bottle	Beverage manufacturing	1.54503
Juice Drinks	NA	UPB	2022	2	400	Recycled PET Bottle	Beverage manufacturing	1.54503
Juice Drinks	NA	UPB	2022	1	400	PET Bottle	Packaging	21137.6	96.9924	8.12958	5.55769e+06	1802.49	5098.63
Juice Drinks	NA	UPB	2022	2	400	Recycled PET Bottle	Packaging	5557.69	24.8407	2.57005	1.75942e+06	2043.29	496.446
Juice Drinks	NA	UPB	2022	1	250	Aluminium Can	Beverage manufacturing	1.11243
Juice Drinks	NA	UPB	2022	2	250	Aluminium Can	Beverage manufacturing	1.11243
Juice Drinks	NA	UPB	2022	1	250	Aluminium Can	Packaging	8441.27	37.8517	3.4301	1.74185e+06	2546.95	0
Juice Drinks	NA	UPB	2022	2	250	Aluminium Can	Packaging	8441.27	37.8517	3.4301	1.74185e+06	2546.95	0
Juice Drinks	NA	UPB	2022	1	310	Aluminium Can	Beverage manufacturing	1.59653
Juice Drinks	NA	UPB	2022	2	310	Aluminium Can	Beverage manufacturing	1.59653
Juice Drinks	NA	UPB	2022	1	310	Aluminium Can	Packaging	12114.7	54.3238	4.9228	2.49986e+06	3655.32	0
Juice Drinks	NA	UPB	2022	2	310	Aluminium Can	Packaging	12114.7	54.3238	4.9228	2.49986e+06	3655.32	0
Juice Drinks	NA	UPB	2022	1	350	Carton	Beverage manufacturing	2.25317
Juice Drinks	NA	UPB	2022	2	350	Carton	Beverage manufacturing	2.25317
Juice Drinks	NA	UPB	2022	1	350	Carton	Packaging	7432.02	52.5349	4.80214	1.91855e+06	19716.3	705.757
Juice Drinks	NA	UPB	2022	2	350	Carton	Packaging	7432.02	52.5349	4.80214	1.91855e+06	19716.3	705.757
Juice Drinks	NA	UPB	2022	1	440	Aluminium Can	Beverage manufacturing	3.91576
Juice Drinks	NA	UPB	2022	2	440	Aluminium Can	Beverage manufacturing	3.91576
Juice Drinks	NA	UPB	2022	1	440	Aluminium Can	Packaging	29713.3	133.238	12.074	6.13131e+06	8965.27	0
Juice Drinks	NA	UPB	2022	2	440	Aluminium Can	Packaging	29713.3	133.238	12.074	6.13131e+06	8965.27	0
Juice Drinks	NA	UPB	2022	1	300	Aluminium Can	Beverage manufacturing	3.3373
Juice Drinks	NA	UPB	2022	2	300	Aluminium Can	Beverage manufacturing	3.3373
Juice Drinks	NA	UPB	2022	1	300	Aluminium Can	Packaging	25323.8	113.555	10.2903	5.22555e+06	7640.86	0
Juice Drinks	NA	UPB	2022	2	300	Aluminium Can	Packaging	25323.8	113.555	10.2903	5.22555e+06	7640.86	0
Juice Drinks	NA	UPB	2022	1	1500	Glass Bottle	Beverage manufacturing	20.0238
Juice Drinks	NA	UPB	2022	2	1500	Glass Bottle	Beverage manufacturing	20.0238
Juice Drinks	NA	UPB	2022	1	1500	Glass Bottle	Packaging	244737	1587.8	198.575	1.52811e+07	172782	1193.84
Juice Drinks	NA	UPB	2022	2	1500	Glass Bottle	Packaging	244737	1587.8	198.575	1.52811e+07	172782	1193.84
Juice Drinks	NA	UPB	2022	1	300	Glass Bottle	Beverage manufacturing	4.6351
Juice Drinks	NA	UPB	2022	2	300	Glass Bottle	Beverage manufacturing	4.6351
Juice Drinks	NA	UPB	2022	1	300	Glass Bottle	Packaging	86371.6	552.112	68.6686	5.21504e+06	27303.7	195.622
Juice Drinks	NA	UPB	2022	2	300	Glass Bottle	Packaging	86371.6	552.112	68.6686	5.21504e+06	27303.7	195.622
Juice Drinks	NA	UPB	2022	1	350	Aluminium Can	Beverage manufacturing	5.45092
Juice Drinks	NA	UPB	2022	2	350	Aluminium Can	Beverage manufacturing	5.45092
Juice Drinks	NA	UPB	2022	1	350	Aluminium Can	Packaging	41362.2	185.473	16.8075	8.53506e+06	12480.1	0
Juice Drinks	NA	UPB	2022	2	350	Aluminium Can	Packaging	41362.2	185.473	16.8075	8.53506e+06	12480.1	0
Juice Drinks	NA	UPB	2022	1	300	PET Bottle	Beverage manufacturing	5.15011
Juice Drinks	NA	UPB	2022	2	300	Recycled PET Bottle	Beverage manufacturing	5.15011
Juice Drinks	NA	UPB	2022	1	300	PET Bottle	Packaging	77254.9	357.234	29.7215	2.03134e+07	5851.99	14664.1
Juice Drinks	NA	UPB	2022	2	300	Recycled PET Bottle	Packaging	18525.6	82.8024	8.56682	5.86474e+06	6810.97	1241.11
Juice Drinks	NA	UPB	2022	1	125	Carton	Beverage manufacturing	2.30682
Juice Drinks	NA	UPB	2022	2	125	Carton	Beverage manufacturing	2.30682
Juice Drinks	NA	UPB	2022	1	125	Carton	Packaging	6014.86	44.928	4.05269	1.64125e+06	16123.6	258.336
Juice Drinks	NA	UPB	2022	2	125	Carton	Packaging	6014.86	44.928	4.05269	1.64125e+06	16123.6	258.336
Juice Drinks	NA	UPB	2022	1	405	Aluminium Can	Beverage manufacturing	7.99554
Juice Drinks	NA	UPB	2022	2	405	Aluminium Can	Beverage manufacturing	7.99554
Juice Drinks	NA	UPB	2022	1	405	Aluminium Can	Packaging	60671.2	272.057	24.6537	1.25195e+07	18306.1	0
Juice Drinks	NA	UPB	2022	2	405	Aluminium Can	Packaging	60671.2	272.057	24.6537	1.25195e+07	18306.1	0
Juice Drinks	NA	UPB	2022	1	400	PET Bottle	Beverage manufacturing	8.00951
Juice Drinks	NA	UPB	2022	2	400	Recycled PET Bottle	Beverage manufacturing	8.00951
Juice Drinks	NA	UPB	2022	1	400	PET Bottle	Packaging	109578	502.812	42.144	2.88113e+07	9344.17	26431.5
Juice Drinks	NA	UPB	2022	2	400	Recycled PET Bottle	Packaging	28811.3	128.775	13.3232	9.12091e+06	10592.5	2573.59
Juice Drinks	NA	UPB	2022	1	2400	PET Bottle	Beverage manufacturing	58.7112
Juice Drinks	NA	UPB	2022	2	2400	Recycled PET Bottle	Beverage manufacturing	58.7112
Juice Drinks	NA	UPB	2022	1	2400	PET Bottle	Packaging	282367	1108.47	108.513	7.46757e+07	69478.3	48529.8
Juice Drinks	NA	UPB	2022	2	2400	Recycled PET Bottle	Packaging	211192	943.947	97.6618	6.68581e+07	77645.1	113190
Juice Drinks	NA	UPB	2022	1	310	Aluminium Can	Beverage manufacturing	8.27649
Juice Drinks	NA	UPB	2022	2	310	Aluminium Can	Beverage manufacturing	8.27649
Juice Drinks	NA	UPB	2022	1	310	Aluminium Can	Packaging	62803.1	281.617	25.52	1.29594e+07	18949.3	0
Juice Drinks	NA	UPB	2022	2	310	Aluminium Can	Packaging	62803.1	281.617	25.52	1.29594e+07	18949.3	0
Juice Drinks	NA	UPB	2022	1	1000	Glass Bottle	Beverage manufacturing	28.3256
Juice Drinks	NA	UPB	2022	2	1000	Glass Bottle	Beverage manufacturing	28.3256
Juice Drinks	NA	UPB	2022	1	1000	Glass Bottle	Packaging	346204	2246.1	280.904	2.16166e+07	244416	1125.87
Juice Drinks	NA	UPB	2022	2	1000	Glass Bottle	Packaging	346204	2246.1	280.904	2.16166e+07	244416	1125.87
Juice Drinks	NA	UPB	2022	1	350	Carton	Beverage manufacturing	11.6805
Juice Drinks	NA	UPB	2022	2	350	Carton	Beverage manufacturing	11.6805
Juice Drinks	NA	UPB	2022	1	350	Carton	Packaging	38527.9	272.343	24.8945	9.94585e+06	102210	3658.67
Juice Drinks	NA	UPB	2022	2	350	Carton	Packaging	38527.9	272.343	24.8945	9.94585e+06	102210	3658.67
Juice Drinks	NA	UPB	2022	1	500	Carton	Beverage manufacturing	23.1755
Juice Drinks	NA	UPB	2022	2	500	Carton	Beverage manufacturing	23.1755
Juice Drinks	NA	UPB	2022	1	500	Carton	Packaging	61482.5	447.816	41.9574	1.59537e+07	174906	6655.99
Juice Drinks	NA	UPB	2022	2	500	Carton	Packaging	61482.5	447.816	41.9574	1.59537e+07	174906	6655.99
Juice Drinks	NA	UPB	2022	1	850	Steel Can	Beverage manufacturing	40.1279
Juice Drinks	NA	UPB	2022	2	850	Steel Can	Beverage manufacturing	40.1279
Juice Drinks	NA	UPB	2022	1	850	Steel Can	Packaging	489658	1261.63	132.862	3.98744e+07	512598	0
Juice Drinks	NA	UPB	2022	2	850	Steel Can	Packaging	489658	1261.63	132.862	3.98744e+07	512598	0
Juice Drinks	NA	UPB	2022	1	3000	HDPE Bottle	Beverage manufacturing	150.641
Juice Drinks	NA	UPB	2022	2	3000	HDPE Bottle	Beverage manufacturing	150.641
Juice Drinks	NA	UPB	2022	1	3000	HDPE Bottle	Packaging	402664	3682.35	206.571	1.08375e+08	171701	133598
Juice Drinks	NA	UPB	2022	2	3000	HDPE Bottle	Packaging	402664	3682.35	206.571	1.08375e+08	171701	133598
Juice Drinks	NA	UPB	2022	1	250	Glass Bottle	Beverage manufacturing	18.0254
Juice Drinks	NA	UPB	2022	2	250	Glass Bottle	Beverage manufacturing	18.0254
Juice Drinks	NA	UPB	2022	1	250	Glass Bottle	Packaging	309511	2034.75	250.761	1.93444e+07	110351	1003.04
Juice Drinks	NA	UPB	2022	2	250	Glass Bottle	Packaging	309511	2034.75	250.761	1.93444e+07	110351	1003.04
Juice Drinks	NA	UPB	2022	1	375	Glass Bottle	Beverage manufacturing	29.4522
Juice Drinks	NA	UPB	2022	2	375	Glass Bottle	Beverage manufacturing	29.4522
Juice Drinks	NA	UPB	2022	1	375	Glass Bottle	Packaging	560260	3532.19	441.534	3.32775e+07	175095	972.593
Juice Drinks	NA	UPB	2022	2	375	Glass Bottle	Packaging	560260	3532.19	441.534	3.32775e+07	175095	972.593
Juice Drinks	NA	UPB	2022	1	300	Glass Bottle	Beverage manufacturing	24.0285
Juice Drinks	NA	UPB	2022	2	300	Glass Bottle	Beverage manufacturing	24.0285
Juice Drinks	NA	UPB	2022	1	300	Glass Bottle	Packaging	447754	2862.17	355.98	2.7035e+07	141543	1014.11
Juice Drinks	NA	UPB	2022	2	300	Glass Bottle	Packaging	447754	2862.17	355.98	2.7035e+07	141543	1014.11
Juice Drinks	NA	UPB	2022	1	3000	PET Bottle	Beverage manufacturing	244.63
Juice Drinks	NA	UPB	2022	2	3000	Recycled PET Bottle	Beverage manufacturing	244.63
Juice Drinks	NA	UPB	2022	1	3000	PET Bottle	Packaging	1.17653e+06	4618.61	452.138	3.11149e+08	289493	252760
Juice Drinks	NA	UPB	2022	2	3000	Recycled PET Bottle	Packaging	879967	3933.11	406.924	2.78575e+08	323521	589529
Juice Drinks	NA	UPB	2022	1	300	PET Bottle	Beverage manufacturing	26.6984
Juice Drinks	NA	UPB	2022	2	300	Recycled PET Bottle	Beverage manufacturing	26.6984
Juice Drinks	NA	UPB	2022	1	300	PET Bottle	Packaging	400493	1851.92	154.077	1.05305e+08	30336.9	76019.5
Juice Drinks	NA	UPB	2022	2	300	Recycled PET Bottle	Packaging	96037.6	429.251	44.4107	3.0403e+07	35308.4	6433.99
Juice Drinks	NA	UPB	2022	1	1500	PET Bottle	Beverage manufacturing	138.409
Juice Drinks	NA	UPB	2022	2	1500	Recycled PET Bottle	Beverage manufacturing	138.409
Juice Drinks	NA	UPB	2022	1	1500	PET Bottle	Packaging	731685	2915.74	280.571	1.92824e+08	175235	119140
Juice Drinks	NA	UPB	2022	2	1500	Recycled PET Bottle	Packaging	497876	2225.31	230.233	1.57615e+08	183045	166775
Juice Drinks	NA	UPB	2022	1	125	Carton	Beverage manufacturing	11.9586
Juice Drinks	NA	UPB	2022	2	125	Carton	Beverage manufacturing	11.9586
Juice Drinks	NA	UPB	2022	1	125	Carton	Packaging	31181.3	232.909	21.0093	8.5083e+06	83585.6	1339.23
Juice Drinks	NA	UPB	2022	2	125	Carton	Packaging	31181.3	232.909	21.0093	8.5083e+06	83585.6	1339.23
Juice Drinks	NA	UPB	2022	1	405	Aluminium Can	Beverage manufacturing	41.4492
Juice Drinks	NA	UPB	2022	2	405	Aluminium Can	Beverage manufacturing	41.4492
Juice Drinks	NA	UPB	2022	1	405	Aluminium Can	Packaging	314522	1410.36	127.806	6.49013e+07	94899.4	0
Juice Drinks	NA	UPB	2022	2	405	Aluminium Can	Packaging	314522	1410.36	127.806	6.49013e+07	94899.4	0
Juice Drinks	NA	UPB	2022	1	500	PET Bottle	Beverage manufacturing	53.2178
Juice Drinks	NA	UPB	2022	2	500	Recycled PET Bottle	Beverage manufacturing	53.2178
Juice Drinks	NA	UPB	2022	1	500	PET Bottle	Packaging	657847	2990.28	252.915	1.72958e+08	63700.9	186499
Juice Drinks	NA	UPB	2022	2	500	Recycled PET Bottle	Packaging	191431	855.624	88.5238	6.06023e+07	70380.1	21374.7
Juice Drinks	NA	UPB	2022	1	2000	Carton	Beverage manufacturing	226.605
Juice Drinks	NA	UPB	2022	2	2000	Carton	Beverage manufacturing	226.605
Juice Drinks	NA	UPB	2022	1	2000	Carton	Packaging	412067	3039.84	290.474	1.08308e+08	1.25294e+06	38864.9
Juice Drinks	NA	UPB	2022	2	2000	Carton	Packaging	412067	3039.84	290.474	1.08308e+08	1.25294e+06	38864.9
Juice Drinks	NA	UPB	2022	1	600	PET Bottle	Beverage manufacturing	70.0415
Juice Drinks	NA	UPB	2022	2	600	Recycled PET Bottle	Beverage manufacturing	70.0415
Juice Drinks	NA	UPB	2022	1	600	PET Bottle	Packaging	773384	3474.2	297.197	2.03322e+08	85964.5	242391
Juice Drinks	NA	UPB	2022	2	600	Recycled PET Bottle	Packaging	251948	1126.11	116.509	7.97605e+07	92629.3	33758.3
Juice Drinks	NA	UPB	2022	1	2400	PET Bottle	Beverage manufacturing	304.361
Juice Drinks	NA	UPB	2022	2	2400	Recycled PET Bottle	Beverage manufacturing	304.361
Juice Drinks	NA	UPB	2022	1	2400	PET Bottle	Packaging	1.4638e+06	5746.34	562.536	3.87122e+08	360178	251581
Juice Drinks	NA	UPB	2022	2	2400	Recycled PET Bottle	Packaging	1.09483e+06	4893.46	506.282	3.46595e+08	402515	586779
Juice Drinks	NA	UPB	2022	1	2000	HDPE Bottle	Beverage manufacturing	255.789
Juice Drinks	NA	UPB	2022	2	2000	HDPE Bottle	Beverage manufacturing	255.789
Juice Drinks	NA	UPB	2022	1	2000	HDPE Bottle	Packaging	683725	6252.65	350.759	1.84021e+08	291549	151233
Juice Drinks	NA	UPB	2022	2	2000	HDPE Bottle	Packaging	683725	6252.65	350.759	1.84021e+08	291549	151233
Juice Drinks	NA	UPB	2022	1	2000	PET Bottle	Beverage manufacturing	288.406
Juice Drinks	NA	UPB	2022	2	2000	Recycled PET Bottle	Beverage manufacturing	288.406
Juice Drinks	NA	UPB	2022	1	2000	PET Bottle	Packaging	1.38707e+06	5445.1	533.047	3.66828e+08	341297	198660
Juice Drinks	NA	UPB	2022	2	2000	Recycled PET Bottle	Packaging	1.03743e+06	4636.93	479.742	3.28426e+08	381415	463349
Juice Drinks	NA	UPB	2022	1	1000	Glass Bottle	Beverage manufacturing	146.841
Juice Drinks	NA	UPB	2022	2	1000	Glass Bottle	Beverage manufacturing	146.841
Juice Drinks	NA	UPB	2022	1	1000	Glass Bottle	Packaging	1.79473e+06	11643.9	1456.22	1.12061e+08	1.26706e+06	5836.54
Juice Drinks	NA	UPB	2022	2	1000	Glass Bottle	Packaging	1.79473e+06	11643.9	1456.22	1.12061e+08	1.26706e+06	5836.54
Juice Drinks	NA	UPB	2022	1	1000	PET Bottle	Beverage manufacturing	173.816
Juice Drinks	NA	UPB	2022	2	1000	Recycled PET Bottle	Beverage manufacturing	173.816
Juice Drinks	NA	UPB	2022	1	1000	PET Bottle	Packaging	1.00177e+06	4041.61	383.434	2.63222e+08	234433	139625
Juice Drinks	NA	UPB	2022	2	1000	Recycled PET Bottle	Packaging	625240	2794.58	289.13	1.97935e+08	229870	139625
Juice Drinks	NA	UPB	2022	1	330	Carton	Beverage manufacturing	78.037
Juice Drinks	NA	UPB	2022	2	330	Carton	Beverage manufacturing	78.037
Juice Drinks	NA	UPB	2022	1	330	Carton	Packaging	264120	1861.06	169.657	6.81448e+07	695381	24147.2
Juice Drinks	NA	UPB	2022	2	330	Carton	Packaging	264120	1861.06	169.657	6.81448e+07	695381	24147.2
Juice Drinks	NA	UPB	2022	1	500	Carton	Beverage manufacturing	120.143
Juice Drinks	NA	UPB	2022	2	500	Carton	Beverage manufacturing	120.143
Juice Drinks	NA	UPB	2022	1	500	Carton	Packaging	318728	2321.5	217.509	8.27044e+07	906720	34504.9
Juice Drinks	NA	UPB	2022	2	500	Carton	Packaging	318728	2321.5	217.509	8.27044e+07	906720	34504.9
Juice Drinks	NA	UPB	2022	1	850	Steel Can	Beverage manufacturing	208.025
Juice Drinks	NA	UPB	2022	2	850	Steel Can	Beverage manufacturing	208.025
Juice Drinks	NA	UPB	2022	1	850	Steel Can	Packaging	2.53841e+06	6540.33	688.76	2.06711e+08	2.65733e+06	0
Juice Drinks	NA	UPB	2022	2	850	Steel Can	Packaging	2.53841e+06	6540.33	688.76	2.06711e+08	2.65733e+06	0
Juice Drinks	NA	UPB	2022	1	3000	HDPE Bottle	Beverage manufacturing	780.927
Juice Drinks	NA	UPB	2022	2	3000	HDPE Bottle	Beverage manufacturing	780.927
Juice Drinks	NA	UPB	2022	1	3000	HDPE Bottle	Packaging	2.08742e+06	19089.5	1070.87	5.6182e+08	890103	692575
Juice Drinks	NA	UPB	2022	2	3000	HDPE Bottle	Packaging	2.08742e+06	19089.5	1070.87	5.6182e+08	890103	692575
Juice Drinks	NA	UPB	2022	1	200	Carton	Beverage manufacturing	69.6981
Juice Drinks	NA	UPB	2022	2	200	Carton	Beverage manufacturing	69.6981
Juice Drinks	NA	UPB	2022	1	200	Carton	Packaging	181733	1357.45	122.448	4.95886e+07	487159	12488.6
Juice Drinks	NA	UPB	2022	2	200	Carton	Packaging	181733	1357.45	122.448	4.95886e+07	487159	12488.6
Juice Drinks	NA	UPB	2022	1	250	PET Bottle	Beverage manufacturing	90.6634
Juice Drinks	NA	UPB	2022	2	250	Recycled PET Bottle	Beverage manufacturing	90.6634
Juice Drinks	NA	UPB	2022	1	250	PET Bottle	Packaging	1.41983e+06	6587.43	546.31	3.73336e+08	101644	229191
Juice Drinks	NA	UPB	2022	2	250	Recycled PET Bottle	Packaging	326128	1457.67	150.812	1.03244e+08	119902	18207.3
Juice Drinks	NA	UPB	2022	1	250	Glass Bottle	Beverage manufacturing	93.4443
Juice Drinks	NA	UPB	2022	2	250	Glass Bottle	Beverage manufacturing	93.4443
Juice Drinks	NA	UPB	2022	1	250	Glass Bottle	Packaging	1.60452e+06	10548.2	1299.96	1.00282e+08	572064	5199.82
Juice Drinks	NA	UPB	2022	2	250	Glass Bottle	Packaging	1.60452e+06	10548.2	1299.96	1.00282e+08	572064	5199.82
Juice Drinks	NA	UPB	2022	1	375	Glass Bottle	Beverage manufacturing	152.681
Juice Drinks	NA	UPB	2022	2	375	Glass Bottle	Beverage manufacturing	152.681
Juice Drinks	NA	UPB	2022	1	375	Glass Bottle	Packaging	2.90441e+06	18311	2288.93	1.72512e+08	907699	5041.96
Juice Drinks	NA	UPB	2022	2	375	Glass Bottle	Packaging	2.90441e+06	18311	2288.93	1.72512e+08	907699	5041.96
Juice Drinks	NA	UPB	2022	1	3000	PET Bottle	Beverage manufacturing	1268.17
Juice Drinks	NA	UPB	2022	2	3000	Recycled PET Bottle	Beverage manufacturing	1268.17
Juice Drinks	NA	UPB	2022	1	3000	PET Bottle	Packaging	6.09918e+06	23943.1	2343.9	1.61301e+09	1.50074e+06	1.31032e+06
Juice Drinks	NA	UPB	2022	2	3000	Recycled PET Bottle	Packaging	4.56178e+06	20389.4	2109.51	1.44414e+09	1.67715e+06	3.05614e+06
Juice Drinks	NA	UPB	2022	1	1000	Carton	Beverage manufacturing	453.639
Juice Drinks	NA	UPB	2022	2	1000	Carton	Beverage manufacturing	453.639
Juice Drinks	NA	UPB	2022	1	1000	Carton	Packaging	991701	7266.46	686.978	2.6235e+08	2.89812e+06	91957.7
Juice Drinks	NA	UPB	2022	2	1000	Carton	Packaging	991701	7266.46	686.978	2.6235e+08	2.89812e+06	91957.7
Juice Drinks	NA	UPB	2022	1	1500	PET Bottle	Beverage manufacturing	717.519
Juice Drinks	NA	UPB	2022	2	1500	Recycled PET Bottle	Beverage manufacturing	717.519
Juice Drinks	NA	UPB	2022	1	1500	PET Bottle	Packaging	3.79309e+06	15115.3	1454.49	9.99606e+08	908425	617624
Juice Drinks	NA	UPB	2022	2	1500	Recycled PET Bottle	Packaging	2.58101e+06	11536.1	1193.54	8.17082e+08	948912	864567
Juice Drinks	NA	UPB	2022	1	500	PET Bottle	Beverage manufacturing	275.883
Juice Drinks	NA	UPB	2022	2	500	Recycled PET Bottle	Beverage manufacturing	275.883
Juice Drinks	NA	UPB	2022	1	500	PET Bottle	Packaging	3.41031e+06	15501.7	1311.12	8.96622e+08	330228	966820
Juice Drinks	NA	UPB	2022	2	500	Recycled PET Bottle	Packaging	992388	4435.59	458.911	3.14165e+08	364853	110808
Juice Drinks	NA	UPB	2022	1	2000	Carton	Beverage manufacturing	1174.73
Juice Drinks	NA	UPB	2022	2	2000	Carton	Beverage manufacturing	1174.73
Juice Drinks	NA	UPB	2022	1	2000	Carton	Packaging	2.13617e+06	15758.6	1505.83	5.61475e+08	6.49529e+06	201477
Juice Drinks	NA	UPB	2022	2	2000	Carton	Packaging	2.13617e+06	15758.6	1505.83	5.61475e+08	6.49529e+06	201477
Juice Drinks	NA	UPB	2022	1	600	PET Bottle	Beverage manufacturing	363.098
Juice Drinks	NA	UPB	2022	2	600	Recycled PET Bottle	Beverage manufacturing	363.098
Juice Drinks	NA	UPB	2022	1	600	PET Bottle	Packaging	4.00925e+06	18010.4	1540.68	1.05403e+09	445643	1.25656e+06
Juice Drinks	NA	UPB	2022	2	600	Recycled PET Bottle	Packaging	1.30611e+06	5837.81	603.986	4.13481e+08	480194	175004
Juice Drinks	NA	UPB	2022	1	2000	HDPE Bottle	Beverage manufacturing	1326.02
Juice Drinks	NA	UPB	2022	2	2000	HDPE Bottle	Beverage manufacturing	1326.02
Juice Drinks	NA	UPB	2022	1	2000	HDPE Bottle	Packaging	3.54446e+06	32414	1818.35	9.53973e+08	1.5114e+06	783997
Juice Drinks	NA	UPB	2022	2	2000	HDPE Bottle	Packaging	3.54446e+06	32414	1818.35	9.53973e+08	1.5114e+06	783997
Juice Drinks	NA	UPB	2022	1	2000	PET Bottle	Beverage manufacturing	1495.11
Juice Drinks	NA	UPB	2022	2	2000	Recycled PET Bottle	Beverage manufacturing	1495.11
Juice Drinks	NA	UPB	2022	1	2000	PET Bottle	Packaging	7.19061e+06	28227.6	2763.33	1.90165e+09	1.7693e+06	1.02986e+06
Juice Drinks	NA	UPB	2022	2	2000	Recycled PET Bottle	Packaging	5.3781e+06	24038	2487	1.70257e+09	1.97727e+06	2.40202e+06
Juice Drinks	NA	UPB	2022	1	1000	PET Bottle	Beverage manufacturing	901.07
Juice Drinks	NA	UPB	2022	2	1000	Recycled PET Bottle	Beverage manufacturing	901.07
Juice Drinks	NA	UPB	2022	1	1000	PET Bottle	Packaging	5.19319e+06	20951.8	1987.74	1.36456e+09	1.21531e+06	723823
Juice Drinks	NA	UPB	2022	2	1000	Recycled PET Bottle	Packaging	3.24127e+06	14487.2	1498.86	1.0261e+09	1.19166e+06	723823
Juice Drinks	NA	UPB	2022	1	330	Carton	Beverage manufacturing	404.547
Juice Drinks	NA	UPB	2022	2	330	Carton	Beverage manufacturing	404.547
Juice Drinks	NA	UPB	2022	1	330	Carton	Packaging	1.36921e+06	9647.79	879.509	3.53265e+08	3.60488e+06	125180
Juice Drinks	NA	UPB	2022	2	330	Carton	Packaging	1.36921e+06	9647.79	879.509	3.53265e+08	3.60488e+06	125180
Juice Drinks	NA	UPB	2022	1	250	Carton	Beverage manufacturing	383.898
Juice Drinks	NA	UPB	2022	2	250	Carton	Beverage manufacturing	383.898
Juice Drinks	NA	UPB	2022	1	250	Carton	Packaging	1.00098e+06	7476.86	674.444	2.73134e+08	2.68327e+06	85983.9
Juice Drinks	NA	UPB	2022	2	250	Carton	Packaging	1.00098e+06	7476.86	674.444	2.73134e+08	2.68327e+06	85983.9
Juice Drinks	NA	UPB	2022	1	200	Carton	Beverage manufacturing	361.318
Juice Drinks	NA	UPB	2022	2	200	Carton	Beverage manufacturing	361.318
Juice Drinks	NA	UPB	2022	1	200	Carton	Packaging	942109	7037.09	634.775	2.57069e+08	2.52545e+06	64741.3
Juice Drinks	NA	UPB	2022	2	200	Carton	Packaging	942109	7037.09	634.775	2.57069e+08	2.52545e+06	64741.3
Juice Drinks	NA	UPB	2022	1	250	PET Bottle	Beverage manufacturing	470.002
Juice Drinks	NA	UPB	2022	2	250	Recycled PET Bottle	Beverage manufacturing	470.002
Juice Drinks	NA	UPB	2022	1	250	PET Bottle	Packaging	7.36045e+06	34149.5	2832.09	1.93539e+09	526924	1.18813e+06
Juice Drinks	NA	UPB	2022	2	250	Recycled PET Bottle	Packaging	1.69066e+06	7556.6	781.814	5.3522e+08	621574	94387.5
Juice Drinks	NA	UPB	2022	1	1000	Carton	Beverage manufacturing	2351.68
Juice Drinks	NA	UPB	2022	2	1000	Carton	Beverage manufacturing	2351.68
Juice Drinks	NA	UPB	2022	1	1000	Carton	Packaging	5.14102e+06	37669.6	3561.32	1.36003e+09	1.5024e+07	476712
Juice Drinks	NA	UPB	2022	2	1000	Carton	Packaging	5.14102e+06	37669.6	3561.32	1.36003e+09	1.5024e+07	476712
Juice Drinks	NA	UPB	2022	1	250	Carton	Beverage manufacturing	1990.14
Juice Drinks	NA	UPB	2022	2	250	Carton	Beverage manufacturing	1990.14
Juice Drinks	NA	UPB	2022	1	250	Carton	Packaging	5.18914e+06	38760.3	3496.34	1.41594e+09	1.39102e+07	445744
Juice Drinks	NA	UPB	2022	2	250	Carton	Packaging	5.18914e+06	38760.3	3496.34	1.41594e+09	1.39102e+07	445744
Juice Drinks	NA	UPB	2022	1		Sugar	Agricultural production	2.53338e+06	15202.8	12095.2	5.58943e+10	9.99338e+06
Juice Drinks	NA	UPB	2022	1		Fruit Juice	Agricultural production	2.22233e+06	292202	40305.5	2.73024e+10	3.83642e+08
Juice Drinks	NA	UPB	2022	1		Fruit Juice	Agricultural production	5.65258e+07	7.43229e+06	1.02519e+06	6.94449e+11	9.75809e+09
Juice Drinks	NA	UPB	2022	2		Sugar	Agricultural production	2.53338e+06	15202.8	12095.2	5.58943e+10	9.99338e+06
Juice Drinks	NA	UPB	2022	2		Fruit Juice	Agricultural production	2.22233e+06	292202	40305.5	2.73024e+10	3.83642e+08
Juice Drinks	NA	UPB	2022	2		Fruit Juice	Agricultural production	5.65258e+07	7.43229e+06	1.02519e+06	6.94449e+11	9.75809e+09
Juice Drinks	NA	UPB	2022	1		Sugar	Ingredient processing	169636
Juice Drinks	NA	UPB	2022	1		Fruit Juice	Ingredient processing	247950
Juice Drinks	NA	UPB	2022	1		Fruit Juice	Ingredient processing	6.30672e+06
Juice Drinks	NA	UPB	2022	2		Sugar	Ingredient processing	169636
Juice Drinks	NA	UPB	2022	2		Fruit Juice	Ingredient processing	247950
Juice Drinks	NA	UPB	2022	2		Fruit Juice	Ingredient processing	6.30672e+06
Juice Drinks	NA	UPB	2022	1		Sugar	Transport	0
Juice Drinks	NA	UPB	2022	1		Fruit Juice	Transport	191626
Juice Drinks	NA	UPB	2022	1		Fruit Juice	Transport	4.87409e+06
Juice Drinks	NA	UPB	2022	2		Sugar	Transport	0
Juice Drinks	NA	UPB	2022	2		Fruit Juice	Transport	191626
Juice Drinks	NA	UPB	2022	2		Fruit Juice	Transport	4.87409e+06
RTD Tea	NA	UPB	2022	1	700	PET Bottle	Beverage manufacturing	10.5739
RTD Tea	NA	UPB	2022	2	700	Recycled PET Bottle	Beverage manufacturing	10.5739
RTD Tea	NA	UPB	2022	1	700	PET Bottle	Packaging	102802	454.833	39.4816	2.70243e+07	13298.7	33505.2
RTD Tea	NA	UPB	2022	2	700	Recycled PET Bottle	Packaging	38035.8	170.005	17.5889	1.20412e+07	13983.9	5945.78
RTD Tea	NA	UPB	2022	1	750	Glass Bottle	Beverage manufacturing	49.0932
RTD Tea	NA	UPB	2022	2	750	Glass Bottle	Beverage manufacturing	49.0932
RTD Tea	NA	UPB	2022	1	750	Glass Bottle	Packaging	733574	4690.83	586.507	4.46671e+07	370915	2175.05
RTD Tea	NA	UPB	2022	2	750	Glass Bottle	Packaging	733574	4690.83	586.507	4.46671e+07	370915	2175.05
RTD Tea	NA	UPB	2022	1	1250	PET Bottle	Beverage manufacturing	201.408
RTD Tea	NA	UPB	2022	2	1250	Recycled PET Bottle	Beverage manufacturing	201.408
RTD Tea	NA	UPB	2022	1	1250	PET Bottle	Packaging	1.11276e+06	4463.03	426.289	2.92799e+08	263321	173355
RTD Tea	NA	UPB	2022	2	1250	Recycled PET Bottle	Packaging	724492	3238.2	335.027	2.29356e+08	266361	202237
RTD Tea	NA	UPB	2022	1	1000	Glass Bottle	Beverage manufacturing	342.394
RTD Tea	NA	UPB	2022	2	1000	Glass Bottle	Beverage manufacturing	342.394
RTD Tea	NA	UPB	2022	1	1000	Glass Bottle	Packaging	4.18484e+06	27150.4	3395.51	2.61297e+08	2.95446e+06	13609.2
RTD Tea	NA	UPB	2022	2	1000	Glass Bottle	Packaging	4.18484e+06	27150.4	3395.51	2.61297e+08	2.95446e+06	13609.2
RTD Tea	NA	UPB	2022	1	330	PET Bottle	Beverage manufacturing	182.778
RTD Tea	NA	UPB	2022	2	330	Recycled PET Bottle	Beverage manufacturing	182.778
RTD Tea	NA	UPB	2022	1	330	PET Bottle	Packaging	2.66943e+06	12317.1	1026.89	7.01889e+08	209352	550017
RTD Tea	NA	UPB	2022	2	330	Recycled PET Bottle	Packaging	657476	2938.67	304.037	2.0814e+08	241722	48452
RTD Tea	NA	UPB	2022	1	1500	PET Bottle	Beverage manufacturing	876.126
RTD Tea	NA	UPB	2022	2	1500	Recycled PET Bottle	Beverage manufacturing	876.126
RTD Tea	NA	UPB	2022	1	1500	PET Bottle	Packaging	4.63154e+06	18456.5	1776.01	1.22057e+09	1.10923e+06	754150
RTD Tea	NA	UPB	2022	2	1500	Recycled PET Bottle	Packaging	3.15154e+06	14086.2	1457.37	9.97697e+08	1.15867e+06	1.05568e+06
RTD Tea	NA	UPB	2022	1	500	Glass Bottle	Beverage manufacturing	599.189
RTD Tea	NA	UPB	2022	2	500	Glass Bottle	Beverage manufacturing	599.189
RTD Tea	NA	UPB	2022	1	500	Glass Bottle	Packaging	1.05833e+07	66991.1	8374.65	6.33064e+08	3.88383e+06	23487.6
RTD Tea	NA	UPB	2022	2	500	Glass Bottle	Packaging	1.05833e+07	66991.1	8374.65	6.33064e+08	3.88383e+06	23487.6
RTD Tea	NA	UPB	2022	1	330	Glass Bottle	Beverage manufacturing	694.556
RTD Tea	NA	UPB	2022	2	330	Glass Bottle	Beverage manufacturing	694.556
RTD Tea	NA	UPB	2022	1	330	Glass Bottle	Packaging	1.35524e+07	85329.9	10666.2	8.03105e+08	3.99497e+06	20981.1
RTD Tea	NA	UPB	2022	2	330	Glass Bottle	Packaging	1.35524e+07	85329.9	10666.2	8.03105e+08	3.99497e+06	20981.1
RTD Tea	NA	UPB	2022	1	355	Aluminium Can	Beverage manufacturing	782.924
RTD Tea	NA	UPB	2022	2	355	Aluminium Can	Beverage manufacturing	782.924
RTD Tea	NA	UPB	2022	1	355	Aluminium Can	Packaging	5.94092e+06	26639.9	2414.09	1.22591e+09	1.79253e+06	0
RTD Tea	NA	UPB	2022	2	355	Aluminium Can	Packaging	5.94092e+06	26639.9	2414.09	1.22591e+09	1.79253e+06	0
RTD Tea	NA	UPB	2022	1	250	Aluminium Can	Beverage manufacturing	636.953
RTD Tea	NA	UPB	2022	2	250	Aluminium Can	Beverage manufacturing	636.953
RTD Tea	NA	UPB	2022	1	250	Aluminium Can	Packaging	4.83328e+06	21673	1964	9.97344e+08	1.45833e+06	0
RTD Tea	NA	UPB	2022	2	250	Aluminium Can	Packaging	4.83328e+06	21673	1964	9.97344e+08	1.45833e+06	0
RTD Tea	NA	UPB	2022	1	500	PET Bottle	Beverage manufacturing	2442.07
RTD Tea	NA	UPB	2022	2	500	Recycled PET Bottle	Beverage manufacturing	2442.07
RTD Tea	NA	UPB	2022	1	500	PET Bottle	Packaging	3.01875e+07	137219	11605.8	7.93676e+09	2.92313e+06	8.55814e+06
RTD Tea	NA	UPB	2022	2	500	Recycled PET Bottle	Packaging	8.78446e+06	39263.2	4062.21	2.78094e+09	3.22962e+06	980851
RTD Tea	NA	UPB	2022	1		Sugar	Agricultural production	2.93391e+06	17606.4	14007.5	6.47313e+10	1.15734e+07
RTD Tea	NA	UPB	2022	1		Fruit Juice	Agricultural production	6215.69	817.269	112.732	7.6363e+07	1.07302e+06
RTD Tea	NA	UPB	2022	1		Fruit Juice	Agricultural production	12048.3	1584.17	218.516	1.4802e+08	2.07991e+06
RTD Tea	NA	UPB	2022	2		Sugar	Agricultural production	2.93391e+06	17606.4	14007.5	6.47313e+10	1.15734e+07
RTD Tea	NA	UPB	2022	2		Fruit Juice	Agricultural production	6215.69	817.269	112.732	7.6363e+07	1.07302e+06
RTD Tea	NA	UPB	2022	2		Fruit Juice	Agricultural production	12048.3	1584.17	218.516	1.4802e+08	2.07991e+06
RTD Tea	NA	UPB	2022	1		Sugar	Ingredient processing	196456
RTD Tea	NA	UPB	2022	1		Fruit Juice	Ingredient processing	693.499
RTD Tea	NA	UPB	2022	1		Fruit Juice	Ingredient processing	1344.26
RTD Tea	NA	UPB	2022	2		Sugar	Ingredient processing	196456
RTD Tea	NA	UPB	2022	2		Fruit Juice	Ingredient processing	693.499
RTD Tea	NA	UPB	2022	2		Fruit Juice	Ingredient processing	1344.26
RTD Tea	NA	UPB	2022	1		Sugar	Transport	0
RTD Tea	NA	UPB	2022	1		Fruit Juice	Transport	535.964
RTD Tea	NA	UPB	2022	1		Fruit Juice	Transport	1038.9
RTD Tea	NA	UPB	2022	2		Sugar	Transport	0
RTD Tea	NA	UPB	2022	2		Fruit Juice	Transport	535.964
RTD Tea	NA	UPB	2022	2		Fruit Juice	Transport	1038.9
Sports Drinks	NA	UPB	2022	1	300	PET Bottle	Beverage manufacturing	23.662
Sports Drinks	NA	UPB	2022	2	300	Recycled PET Bottle	Beverage manufacturing	23.662
Sports Drinks	NA	UPB	2022	1	300	PET Bottle	Packaging	354944	1641.3	136.554	9.33289e+07	26886.7	67373.8
Sports Drinks	NA	UPB	2022	2	300	Recycled PET Bottle	Packaging	85115.2	380.432	39.3599	2.69453e+07	31292.7	5702.25
Sports Drinks	NA	UPB	2022	1	350	PET Bottle	Beverage manufacturing	31.0563
Sports Drinks	NA	UPB	2022	2	350	Recycled PET Bottle	Beverage manufacturing	31.0563
Sports Drinks	NA	UPB	2022	1	350	PET Bottle	Packaging	445373	2051.91	171.319	1.17104e+08	35760.1	96420.8
Sports Drinks	NA	UPB	2022	2	350	Recycled PET Bottle	Packaging	111714	499.317	51.6599	3.53657e+07	41071.7	8731.57
Sports Drinks	NA	UPB	2022	1	1000	PET Bottle	Beverage manufacturing	488.028
Sports Drinks	NA	UPB	2022	2	1000	Recycled PET Bottle	Beverage manufacturing	488.028
Sports Drinks	NA	UPB	2022	1	1000	PET Bottle	Packaging	2.81268e+06	11347.7	1076.58	7.39056e+08	658222	392030
Sports Drinks	NA	UPB	2022	2	1000	Recycled PET Bottle	Packaging	1.7555e+06	7846.41	811.798	5.55747e+08	645413	392030
Sports Drinks	NA	UPB	2022	1	710	PET Bottle	Beverage manufacturing	413
Sports Drinks	NA	UPB	2022	2	710	Recycled PET Bottle	Beverage manufacturing	413
Sports Drinks	NA	UPB	2022	1	710	PET Bottle	Packaging	3.96076e+06	17492.9	1521.05	1.04119e+09	520678	1.29096e+06
Sports Drinks	NA	UPB	2022	2	710	Recycled PET Bottle	Packaging	1.48561e+06	6640.12	686.994	4.70308e+08	546189	235550
Sports Drinks	NA	UPB	2022	1	500	PET Bottle	Beverage manufacturing	362.324
Sports Drinks	NA	UPB	2022	2	500	Recycled PET Bottle	Beverage manufacturing	362.324
Sports Drinks	NA	UPB	2022	1	500	PET Bottle	Packaging	4.47883e+06	20358.8	1721.93	1.17755e+09	433696	1.26975e+06
Sports Drinks	NA	UPB	2022	2	500	Recycled PET Bottle	Packaging	1.30333e+06	5825.36	602.698	4.126e+08	479170	145526
Sports Drinks	NA	UPB	2022	1	200	Carton	Beverage manufacturing	320.422
Sports Drinks	NA	UPB	2022	2	200	Carton	Beverage manufacturing	320.422
Sports Drinks	NA	UPB	2022	1	200	Carton	Packaging	835477	6240.61	562.928	2.27973e+08	2.23961e+06	57413.6
Sports Drinks	NA	UPB	2022	2	200	Carton	Packaging	835477	6240.61	562.928	2.27973e+08	2.23961e+06	57413.6
Sports Drinks	NA	UPB	2022	1	600	PET Bottle	Beverage manufacturing	5545.77
Sports Drinks	NA	UPB	2022	2	600	Recycled PET Bottle	Beverage manufacturing	5545.77
Sports Drinks	NA	UPB	2022	1	600	PET Bottle	Packaging	6.12353e+07	275081	23531.6	1.60987e+10	6.80653e+06	1.91921e+07
Sports Drinks	NA	UPB	2022	2	600	Recycled PET Bottle	Packaging	1.99489e+07	89163.7	9224.98	6.31531e+09	7.33423e+06	2.67293e+06
Sports Drinks	NA	UPB	2022	1		Maltodextrin	Agricultural production	479447	11648.4	5156.4	0	1.05149e+07
Sports Drinks	NA	UPB	2022	1		Sugar	Agricultural production	3.38134e+06	20291.5	16143.6	7.4603e+10	1.33383e+07
Sports Drinks	NA	UPB	2022	2		Maltodextrin	Agricultural production	479447	11648.4	5156.4	0	1.05149e+07
Sports Drinks	NA	UPB	2022	2		Sugar	Agricultural production	3.38134e+06	20291.5	16143.6	7.4603e+10	1.33383e+07
Sports Drinks	NA	UPB	2022	1		Maltodextrin	Ingredient processing	1.68389e+06
Sports Drinks	NA	UPB	2022	1		Sugar	Ingredient processing	226416
Sports Drinks	NA	UPB	2022	2		Maltodextrin	Ingredient processing	1.68389e+06
Sports Drinks	NA	UPB	2022	2		Sugar	Ingredient processing	226416
Sports Drinks	NA	UPB	2022	1		Maltodextrin	Transport	0
Sports Drinks	NA	UPB	2022	1		Sugar	Transport	0
Sports Drinks	NA	UPB	2022	2		Maltodextrin	Transport	0
Sports Drinks	NA	UPB	2022	2		Sugar	Transport	0
Still Bottled Water	NA	Non UPB	2022	1	650	Lightweight PET Bottle	Beverage manufacturing	8.31598
Still Bottled Water	NA	Non UPB	2022	2	650	Recycled Lightweight PET Bottle	Beverage manufacturing	8.31598
Still Bottled Water	NA	Non UPB	2022	1	650	Lightweight PET Bottle	Packaging	30423.3	126.665	12.0963	8.21387e+06	11484	4284.5
Still Bottled Water	NA	Non UPB	2022	2	650	Recycled Lightweight PET Bottle	Packaging	20679.3	94.0449	9.70266	6.52744e+06	11363.9	4284.5
Still Bottled Water	NA	Non UPB	2022	1	500	Glass Bottle	Beverage manufacturing	20.4701
Still Bottled Water	NA	Non UPB	2022	2	500	Glass Bottle	Beverage manufacturing	20.4701
Still Bottled Water	NA	Non UPB	2022	1	500	Glass Bottle	Packaging	361556	2288.62	286.103	2.16274e+07	132683	802.408
Still Bottled Water	NA	Non UPB	2022	2	500	Glass Bottle	Packaging	361556	2288.62	286.103	2.16274e+07	132683	802.408
Still Bottled Water	NA	Non UPB	2022	1	250	Lightweight PET Bottle	Beverage manufacturing	24.3083
Still Bottled Water	NA	Non UPB	2022	2	250	Recycled Lightweight PET Bottle	Beverage manufacturing	24.3083
Still Bottled Water	NA	Non UPB	2022	1	250	Lightweight PET Bottle	Packaging	90177.5	376.008	35.91	2.43962e+07	33836.1	5132.87
Still Bottled Water	NA	Non UPB	2022	2	250	Recycled Lightweight PET Bottle	Packaging	61352.9	279.389	28.8246	1.94043e+07	33480.7	5132.87
Still Bottled Water	NA	Non UPB	2022	1	330	Lightweight PET Bottle	Beverage manufacturing	39.6864
Still Bottled Water	NA	Non UPB	2022	2	330	Recycled Lightweight PET Bottle	Beverage manufacturing	39.6864
Still Bottled Water	NA	Non UPB	2022	1	330	Lightweight PET Bottle	Packaging	147227	613.883	58.6278	3.98301e+07	55241.9	11061.7
Still Bottled Water	NA	Non UPB	2022	2	330	Recycled Lightweight PET Bottle	Packaging	100167	456.14	47.06	3.168e+07	54661.7	11061.7
Still Bottled Water	NA	Non UPB	2022	1	2000	Lightweight PET Bottle	Beverage manufacturing	368.462
Still Bottled Water	NA	Non UPB	2022	2	2000	Recycled Lightweight PET Bottle	Beverage manufacturing	368.462
Still Bottled Water	NA	Non UPB	2022	1	2000	Lightweight PET Bottle	Packaging	1.21557e+06	5001.39	477.439	3.2293e+08	480443	315901
Still Bottled Water	NA	Non UPB	2022	2	2000	Recycled Lightweight PET Bottle	Packaging	820141	3690.63	380.78	2.54829e+08	475570	315901
Still Bottled Water	NA	Non UPB	2022	1	750	Glass Bottle	Beverage manufacturing	153.526
Still Bottled Water	NA	Non UPB	2022	2	750	Glass Bottle	Beverage manufacturing	153.526
Still Bottled Water	NA	Non UPB	2022	1	750	Glass Bottle	Packaging	2.29405e+06	14669.3	1834.14	1.39684e+08	1.15994e+06	6801.88
Still Bottled Water	NA	Non UPB	2022	2	750	Glass Bottle	Packaging	2.29405e+06	14669.3	1834.14	1.39684e+08	1.15994e+06	6801.88
Still Bottled Water	NA	Non UPB	2022	1	710	Lightweight PET Bottle	Beverage manufacturing	237.991
Still Bottled Water	NA	Non UPB	2022	2	710	Recycled Lightweight PET Bottle	Beverage manufacturing	237.991
Still Bottled Water	NA	Non UPB	2022	1	710	Lightweight PET Bottle	Packaging	856005	3557.32	339.698	2.30528e+08	325511	123392
Still Bottled Water	NA	Non UPB	2022	2	710	Recycled Lightweight PET Bottle	Packaging	581167	2638.68	272.236	1.82998e+08	322123	123392
Still Bottled Water	NA	Non UPB	2022	1	200	Glass Bottle	Beverage manufacturing	71.1336
Still Bottled Water	NA	Non UPB	2022	2	200	Glass Bottle	Beverage manufacturing	71.1336
Still Bottled Water	NA	Non UPB	2022	1	200	Glass Bottle	Packaging	1.22142e+06	8029.73	989.58	7.6339e+07	435479	3166.65
Still Bottled Water	NA	Non UPB	2022	2	200	Glass Bottle	Packaging	1.22142e+06	8029.73	989.58	7.6339e+07	435479	3166.65
Still Bottled Water	NA	Non UPB	2022	1	330	Glass Bottle	Beverage manufacturing	118.215
Still Bottled Water	NA	Non UPB	2022	2	330	Glass Bottle	Beverage manufacturing	118.215
Still Bottled Water	NA	Non UPB	2022	1	330	Glass Bottle	Packaging	2.30665e+06	14523.3	1815.42	1.3669e+08	679951	3571.03
Still Bottled Water	NA	Non UPB	2022	2	330	Glass Bottle	Packaging	2.30665e+06	14523.3	1815.42	1.3669e+08	679951	3571.03
Still Bottled Water	NA	Non UPB	2022	1	450	Lightweight PET Bottle	Beverage manufacturing	176.171
Still Bottled Water	NA	Non UPB	2022	2	450	Recycled Lightweight PET Bottle	Beverage manufacturing	176.171
Still Bottled Water	NA	Non UPB	2022	1	450	Lightweight PET Bottle	Packaging	653550	2725.07	260.253	1.76809e+08	245223	66959.7
Still Bottled Water	NA	Non UPB	2022	2	450	Recycled Lightweight PET Bottle	Packaging	444647	2024.84	208.903	1.4063e+08	242647	66959.7
Still Bottled Water	NA	Non UPB	2022	1	250	Glass Bottle	Beverage manufacturing	108.108
Still Bottled Water	NA	Non UPB	2022	2	250	Glass Bottle	Beverage manufacturing	108.108
Still Bottled Water	NA	Non UPB	2022	1	250	Glass Bottle	Packaging	1.8563e+06	12203.5	1503.95	1.16019e+08	661833	6015.79
Still Bottled Water	NA	Non UPB	2022	2	250	Glass Bottle	Packaging	1.8563e+06	12203.5	1503.95	1.16019e+08	661833	6015.79
Still Bottled Water	NA	Non UPB	2022	1	375	Glass Bottle	Beverage manufacturing	191.907
Still Bottled Water	NA	Non UPB	2022	2	375	Glass Bottle	Beverage manufacturing	191.907
Still Bottled Water	NA	Non UPB	2022	1	375	Glass Bottle	Packaging	3.65059e+06	23015.4	2876.99	2.16832e+08	1.1409e+06	6337.31
Still Bottled Water	NA	Non UPB	2022	2	375	Glass Bottle	Packaging	3.65059e+06	23015.4	2876.99	2.16832e+08	1.1409e+06	6337.31
Still Bottled Water	NA	Non UPB	2022	1	1000	Lightweight PET Bottle	Beverage manufacturing	611.544
Still Bottled Water	NA	Non UPB	2022	2	1000	Recycled Lightweight PET Bottle	Beverage manufacturing	611.544
Still Bottled Water	NA	Non UPB	2022	1	1000	Lightweight PET Bottle	Packaging	2.0175e+06	8300.93	792.416	5.35975e+08	797402	262154
Still Bottled Water	NA	Non UPB	2022	2	1000	Recycled Lightweight PET Bottle	Packaging	1.36121e+06	6125.43	631.988	4.22946e+08	789313	262154
Still Bottled Water	NA	Non UPB	2022	1	250	Lightweight PET Bottle	Beverage manufacturing	163.121
Still Bottled Water	NA	Non UPB	2022	2	250	Recycled Lightweight PET Bottle	Beverage manufacturing	163.121
Still Bottled Water	NA	Non UPB	2022	1	250	Lightweight PET Bottle	Packaging	605139	2523.21	240.975	1.63712e+08	227058	34444.3
Still Bottled Water	NA	Non UPB	2022	2	250	Recycled Lightweight PET Bottle	Packaging	411710	1874.85	193.428	1.30213e+08	224673	34444.3
Still Bottled Water	NA	Non UPB	2022	1	500	Lightweight PET Bottle	Beverage manufacturing	344.154
Still Bottled Water	NA	Non UPB	2022	2	500	Recycled Lightweight PET Bottle	Beverage manufacturing	344.154
Still Bottled Water	NA	Non UPB	2022	1	500	Lightweight PET Bottle	Packaging	1.27672e+06	5323.48	508.41	3.45399e+08	479048	145341
Still Bottled Water	NA	Non UPB	2022	2	500	Recycled Lightweight PET Bottle	Packaging	868628	3955.56	408.096	2.74724e+08	474017	145341
Still Bottled Water	NA	Non UPB	2022	1	300	Glass Bottle	Beverage manufacturing	359.25
Still Bottled Water	NA	Non UPB	2022	2	300	Glass Bottle	Beverage manufacturing	359.25
Still Bottled Water	NA	Non UPB	2022	1	300	Glass Bottle	Packaging	6.69437e+06	42792.3	5322.26	4.042e+08	2.11621e+06	15162
Still Bottled Water	NA	Non UPB	2022	2	300	Glass Bottle	Packaging	6.69437e+06	42792.3	5322.26	4.042e+08	2.11621e+06	15162
Still Bottled Water	NA	Non UPB	2022	1	750	Lightweight PET Bottle	Beverage manufacturing	1635.05
Still Bottled Water	NA	Non UPB	2022	2	750	Recycled Lightweight PET Bottle	Beverage manufacturing	1635.05
Still Bottled Water	NA	Non UPB	2022	1	750	Lightweight PET Bottle	Packaging	5.81379e+06	24129.8	2304.13	1.56298e+09	2.22194e+06	844479
Still Bottled Water	NA	Non UPB	2022	2	750	Recycled Lightweight PET Bottle	Packaging	3.94401e+06	17886.8	1845.41	1.2398e+09	2.19889e+06	844479
Still Bottled Water	NA	Non UPB	2022	1	1500	Lightweight PET Bottle	Beverage manufacturing	3496.55
Still Bottled Water	NA	Non UPB	2022	2	1500	Recycled Lightweight PET Bottle	Beverage manufacturing	3496.55
Still Bottled Water	NA	Non UPB	2022	1	1500	Lightweight PET Bottle	Packaging	1.15352e+07	47461.2	4530.7	3.06448e+09	4.55921e+06	2.24832e+06
Still Bottled Water	NA	Non UPB	2022	2	1500	Recycled Lightweight PET Bottle	Packaging	7.78279e+06	35022.6	3613.44	2.41823e+09	4.51296e+06	2.24832e+06
Still Bottled Water	NA	Non UPB	2022	1	350	Lightweight PET Bottle	Beverage manufacturing	823.922
Still Bottled Water	NA	Non UPB	2022	2	350	Recycled Lightweight PET Bottle	Beverage manufacturing	823.922
Still Bottled Water	NA	Non UPB	2022	1	350	Lightweight PET Bottle	Packaging	3.05654e+06	12744.7	1217.16	8.26904e+08	1.14687e+06	243568
Still Bottled Water	NA	Non UPB	2022	2	350	Recycled Lightweight PET Bottle	Packaging	2.07954e+06	9469.83	977.002	6.57703e+08	1.13482e+06	243568
Still Bottled Water	NA	Non UPB	2022	1	1250	Lightweight PET Bottle	Beverage manufacturing	5754.02
Still Bottled Water	NA	Non UPB	2022	2	1250	Recycled Lightweight PET Bottle	Beverage manufacturing	5754.02
Still Bottled Water	NA	Non UPB	2022	1	1250	Lightweight PET Bottle	Packaging	1.89827e+07	78103.4	7455.84	5.04299e+09	7.50275e+06	3.08325e+06
Still Bottled Water	NA	Non UPB	2022	2	1250	Recycled Lightweight PET Bottle	Packaging	1.28076e+07	57634.1	5946.38	3.9795e+09	7.42665e+06	3.08325e+06
Still Bottled Water	NA	Non UPB	2022	1	600	Lightweight PET Bottle	Beverage manufacturing	6796.59
Still Bottled Water	NA	Non UPB	2022	2	600	Recycled Lightweight PET Bottle	Beverage manufacturing	6796.59
Still Bottled Water	NA	Non UPB	2022	1	600	Lightweight PET Bottle	Packaging	2.52136e+07	105132	10040.4	6.82119e+09	9.46058e+06	3.44436e+06
Still Bottled Water	NA	Non UPB	2022	2	600	Recycled Lightweight PET Bottle	Packaging	1.71543e+07	78117.2	8059.36	5.42543e+09	9.36121e+06	3.44436e+06
Asian Speciality Drinks	NA	UPB	2027	1	1000	PET Bottle	Beverage manufacturing	85.7722
Asian Speciality Drinks	NA	UPB	2027	2	1000	Recycled PET Bottle	Beverage manufacturing	85.7722
Asian Speciality Drinks	NA	UPB	2027	1	1000	PET Bottle	Packaging	494336	1994.39	189.211	1.29891e+08	115684	68900.2
Asian Speciality Drinks	NA	UPB	2027	2	1000	Recycled PET Bottle	Packaging	308534	1379.03	142.676	9.7674e+07	113433	68900.2
Asian Speciality Drinks	NA	UPB	2027	1	320	PET Bottle	Beverage manufacturing	77.4977
Asian Speciality Drinks	NA	UPB	2027	2	320	Recycled PET Bottle	Beverage manufacturing	77.4977
Asian Speciality Drinks	NA	UPB	2027	1	320	PET Bottle	Packaging	1.14206e+06	5273.48	439.349	3.00291e+08	88529.8	229218
Asian Speciality Drinks	NA	UPB	2027	2	320	Recycled PET Bottle	Packaging	278769	1245.99	128.912	8.82513e+07	102490	19921.1
Asian Speciality Drinks	NA	UPB	2027	1	280	PET Bottle	Beverage manufacturing	209.082
Asian Speciality Drinks	NA	UPB	2027	2	280	Recycled PET Bottle	Beverage manufacturing	209.082
Asian Speciality Drinks	NA	UPB	2027	1	280	PET Bottle	Packaging	3.19155e+06	14778.3	1227.92	8.3919e+08	236308	570173
Asian Speciality Drinks	NA	UPB	2027	2	280	Recycled PET Bottle	Packaging	752097	3361.58	347.793	2.38095e+08	276510	47027.2
Asian Speciality Drinks	NA	UPB	2027	1		Sugar	Agricultural production	249497	1497.23	1191.18	5.50468e+09	984187
Asian Speciality Drinks	NA	UPB	2027	2		Sugar	Agricultural production	249497	1497.23	1191.18	5.50468e+09	984187
Asian Speciality Drinks	NA	UPB	2027	1		Sugar	Ingredient processing	16706.4
Asian Speciality Drinks	NA	UPB	2027	2		Sugar	Ingredient processing	16706.4
Asian Speciality Drinks	NA	UPB	2027	1		Sugar	Transport	0
Asian Speciality Drinks	NA	UPB	2027	2		Sugar	Transport	0
Carbonated Bottled Water	NA	Non UPB	2027	1	650	PET Bottle	Beverage manufacturing	5.53584
Carbonated Bottled Water	NA	Non UPB	2027	2	650	Recycled PET Bottle	Beverage manufacturing	5.53584
Carbonated Bottled Water	NA	Non UPB	2027	1	650	PET Bottle	Packaging	57473.1	256.355	22.0798	1.51091e+07	6878.35	18521.2
Carbonated Bottled Water	NA	Non UPB	2027	2	650	Recycled PET Bottle	Packaging	19913.1	89.0041	9.20846	6.304e+06	7321.1	2890.49
Carbonated Bottled Water	NA	Non UPB	2027	1	500	Glass Bottle	Beverage manufacturing	10.95
Carbonated Bottled Water	NA	Non UPB	2027	2	500	Glass Bottle	Beverage manufacturing	10.95
Carbonated Bottled Water	NA	Non UPB	2027	1	500	Glass Bottle	Packaging	193406	1224.24	153.044	1.15691e+07	70975.9	429.23
Carbonated Bottled Water	NA	Non UPB	2027	2	500	Glass Bottle	Packaging	193406	1224.24	153.044	1.15691e+07	70975.9	429.23
Carbonated Bottled Water	NA	Non UPB	2027	1	330	PET Bottle	Beverage manufacturing	14.0525
Carbonated Bottled Water	NA	Non UPB	2027	2	330	Recycled PET Bottle	Beverage manufacturing	14.0525
Carbonated Bottled Water	NA	Non UPB	2027	1	330	PET Bottle	Packaging	205234	946.973	78.9506	5.39634e+07	16095.6	42287
Carbonated Bottled Water	NA	Non UPB	2027	2	330	Recycled PET Bottle	Packaging	50548.8	225.933	23.3753	1.60025e+07	18584.3	3725.14
Carbonated Bottled Water	NA	Non UPB	2027	1	250	PET Bottle	Beverage manufacturing	14.2959
Carbonated Bottled Water	NA	Non UPB	2027	2	250	Recycled PET Bottle	Beverage manufacturing	14.2959
Carbonated Bottled Water	NA	Non UPB	2027	1	250	PET Bottle	Packaging	223879	1038.71	86.1424	5.88678e+07	16027.2	36138.9
Carbonated Bottled Water	NA	Non UPB	2027	2	250	Recycled PET Bottle	Packaging	51424.1	229.846	23.7801	1.62796e+07	18906.1	2870.94
Carbonated Bottled Water	NA	Non UPB	2027	1	2000	PET Bottle	Beverage manufacturing	126.533
Carbonated Bottled Water	NA	Non UPB	2027	2	2000	Recycled PET Bottle	Beverage manufacturing	126.533
Carbonated Bottled Water	NA	Non UPB	2027	1	2000	PET Bottle	Packaging	608553	2388.95	233.866	1.6094e+08	149738	87158.9
Carbonated Bottled Water	NA	Non UPB	2027	2	2000	Recycled PET Bottle	Packaging	455158	2034.38	210.479	1.44091e+08	167339	203287
Carbonated Bottled Water	NA	Non UPB	2027	1	750	Glass Bottle	Beverage manufacturing	75.7376
Carbonated Bottled Water	NA	Non UPB	2027	2	750	Glass Bottle	Beverage manufacturing	75.7376
Carbonated Bottled Water	NA	Non UPB	2027	1	750	Glass Bottle	Packaging	1.13171e+06	7236.68	904.821	6.89092e+07	572221	3355.52
Carbonated Bottled Water	NA	Non UPB	2027	2	750	Glass Bottle	Packaging	1.13171e+06	7236.68	904.821	6.89092e+07	572221	3355.52
Carbonated Bottled Water	NA	Non UPB	2027	1	200	Glass Bottle	Beverage manufacturing	21.6567
Carbonated Bottled Water	NA	Non UPB	2027	2	200	Glass Bottle	Beverage manufacturing	21.6567
Carbonated Bottled Water	NA	Non UPB	2027	1	200	Glass Bottle	Packaging	371864	2444.66	301.278	2.32415e+07	132582	964.091
Carbonated Bottled Water	NA	Non UPB	2027	2	200	Glass Bottle	Packaging	371864	2444.66	301.278	2.32415e+07	132582	964.091
Carbonated Bottled Water	NA	Non UPB	2027	1	330	Glass Bottle	Beverage manufacturing	61.8311
Carbonated Bottled Water	NA	Non UPB	2027	2	330	Glass Bottle	Beverage manufacturing	61.8311
Carbonated Bottled Water	NA	Non UPB	2027	1	330	Glass Bottle	Packaging	1.20647e+06	7596.28	949.535	7.14944e+07	355641	1867.79
Carbonated Bottled Water	NA	Non UPB	2027	2	330	Glass Bottle	Packaging	1.20647e+06	7596.28	949.535	7.14944e+07	355641	1867.79
Carbonated Bottled Water	NA	Non UPB	2027	1	250	Glass Bottle	Beverage manufacturing	58.4001
Carbonated Bottled Water	NA	Non UPB	2027	2	250	Glass Bottle	Beverage manufacturing	58.4001
Carbonated Bottled Water	NA	Non UPB	2027	1	250	Glass Bottle	Packaging	1.00278e+06	6592.34	812.436	6.26736e+07	357524	3249.74
Carbonated Bottled Water	NA	Non UPB	2027	2	250	Glass Bottle	Packaging	1.00278e+06	6592.34	812.436	6.26736e+07	357524	3249.74
Carbonated Bottled Water	NA	Non UPB	2027	1	710	PET Bottle	Beverage manufacturing	183.997
Carbonated Bottled Water	NA	Non UPB	2027	2	710	Recycled PET Bottle	Beverage manufacturing	183.997
Carbonated Bottled Water	NA	Non UPB	2027	1	710	PET Bottle	Packaging	1.76457e+06	7793.33	677.648	4.63863e+08	231969	575139
Carbonated Bottled Water	NA	Non UPB	2027	2	710	Recycled PET Bottle	Packaging	661861	2958.26	306.065	2.09528e+08	243334	104940
Carbonated Bottled Water	NA	Non UPB	2027	1	1000	PET Bottle	Beverage manufacturing	260.367
Carbonated Bottled Water	NA	Non UPB	2027	2	1000	Recycled PET Bottle	Beverage manufacturing	260.367
Carbonated Bottled Water	NA	Non UPB	2027	1	1000	PET Bottle	Packaging	1.50059e+06	6054.1	574.363	3.94293e+08	351167	209151
Carbonated Bottled Water	NA	Non UPB	2027	2	1000	Recycled PET Bottle	Packaging	936574	4186.13	433.101	2.96496e+08	344333	209151
Carbonated Bottled Water	NA	Non UPB	2027	1	375	Glass Bottle	Beverage manufacturing	99.0064
Carbonated Bottled Water	NA	Non UPB	2027	2	375	Glass Bottle	Beverage manufacturing	99.0064
Carbonated Bottled Water	NA	Non UPB	2027	1	375	Glass Bottle	Packaging	1.88337e+06	11873.8	1484.26	1.11865e+08	588598	3269.46
Carbonated Bottled Water	NA	Non UPB	2027	2	375	Glass Bottle	Packaging	1.88337e+06	11873.8	1484.26	1.11865e+08	588598	3269.46
Carbonated Bottled Water	NA	Non UPB	2027	1	450	PET Bottle	Beverage manufacturing	135.233
Carbonated Bottled Water	NA	Non UPB	2027	2	450	Recycled PET Bottle	Beverage manufacturing	135.233
Carbonated Bottled Water	NA	Non UPB	2027	1	450	PET Bottle	Packaging	1.76089e+06	8044.07	677.124	4.62978e+08	159819	464289
Carbonated Bottled Water	NA	Non UPB	2027	2	450	Recycled PET Bottle	Packaging	486450	2174.24	224.949	1.53998e+08	178844	48884.2
Carbonated Bottled Water	NA	Non UPB	2027	1	500	PET Bottle	Beverage manufacturing	200.75
Carbonated Bottled Water	NA	Non UPB	2027	2	500	Recycled PET Bottle	Beverage manufacturing	200.75
Carbonated Bottled Water	NA	Non UPB	2027	1	500	PET Bottle	Packaging	2.48156e+06	11280	954.056	6.52439e+08	240295	703520
Carbonated Bottled Water	NA	Non UPB	2027	2	500	Recycled PET Bottle	Packaging	722125	3227.62	333.933	2.28606e+08	265490	80630.7
Carbonated Bottled Water	NA	Non UPB	2027	1	250	PET Bottle	Beverage manufacturing	113.15
Carbonated Bottled Water	NA	Non UPB	2027	2	250	Recycled PET Bottle	Beverage manufacturing	113.15
Carbonated Bottled Water	NA	Non UPB	2027	1	250	PET Bottle	Packaging	1.77198e+06	8221.27	681.808	4.65932e+08	126854	286036
Carbonated Bottled Water	NA	Non UPB	2027	2	250	Recycled PET Bottle	Packaging	407016	1819.2	188.217	1.28851e+08	149640	22723.2
Carbonated Bottled Water	NA	Non UPB	2027	1	300	Glass Bottle	Beverage manufacturing	179.215
Carbonated Bottled Water	NA	Non UPB	2027	2	300	Glass Bottle	Beverage manufacturing	179.215
Carbonated Bottled Water	NA	Non UPB	2027	1	300	Glass Bottle	Packaging	3.33954e+06	21347.3	2655.06	2.01639e+08	1.05569e+06	7563.67
Carbonated Bottled Water	NA	Non UPB	2027	2	300	Glass Bottle	Packaging	3.33954e+06	21347.3	2655.06	2.01639e+08	1.05569e+06	7563.67
Carbonated Bottled Water	NA	Non UPB	2027	1	1500	PET Bottle	Beverage manufacturing	1582.28
Carbonated Bottled Water	NA	Non UPB	2027	2	1500	Recycled PET Bottle	Beverage manufacturing	1582.28
Carbonated Bottled Water	NA	Non UPB	2027	1	1500	PET Bottle	Packaging	8.36454e+06	33332.4	3207.45	2.20434e+09	2.00326e+06	1.36199e+06
Carbonated Bottled Water	NA	Non UPB	2027	2	1500	Recycled PET Bottle	Packaging	5.69166e+06	25439.5	2632	1.80183e+09	2.09255e+06	1.90655e+06
Carbonated Bottled Water	NA	Non UPB	2027	1	750	PET Bottle	Beverage manufacturing	939.876
Carbonated Bottled Water	NA	Non UPB	2027	2	750	Recycled PET Bottle	Beverage manufacturing	939.876
Carbonated Bottled Water	NA	Non UPB	2027	1	750	PET Bottle	Packaging	8.51752e+06	37332.6	3270.03	2.23896e+09	1.19633e+06	2.75344e+06
Carbonated Bottled Water	NA	Non UPB	2027	2	750	Recycled PET Bottle	Packaging	3.38086e+06	15111.1	1563.41	1.07029e+09	1.24298e+06	566247
Carbonated Bottled Water	NA	Non UPB	2027	1	350	PET Bottle	Beverage manufacturing	490.135
Carbonated Bottled Water	NA	Non UPB	2027	2	350	Recycled PET Bottle	Beverage manufacturing	490.135
Carbonated Bottled Water	NA	Non UPB	2027	1	350	PET Bottle	Packaging	7.02894e+06	32383.5	2703.78	1.84815e+09	564370	1.52173e+06
Carbonated Bottled Water	NA	Non UPB	2027	2	350	Recycled PET Bottle	Packaging	1.76308e+06	7880.28	815.302	5.58146e+08	648199	137803
Carbonated Bottled Water	NA	Non UPB	2027	1	1250	PET Bottle	Beverage manufacturing	3069.05
Carbonated Bottled Water	NA	Non UPB	2027	2	1250	Recycled PET Bottle	Beverage manufacturing	3069.05
Carbonated Bottled Water	NA	Non UPB	2027	1	1250	PET Bottle	Packaging	1.69561e+07	68007.4	6495.77	4.46165e+09	4.01248e+06	2.64158e+06
Carbonated Bottled Water	NA	Non UPB	2027	2	1250	Recycled PET Bottle	Packaging	1.10398e+07	49343.5	5105.13	3.49491e+09	4.05879e+06	3.08168e+06
Carbonated Bottled Water	NA	Non UPB	2027	1	600	PET Bottle	Beverage manufacturing	3393.04
Carbonated Bottled Water	NA	Non UPB	2027	2	600	Recycled PET Bottle	Beverage manufacturing	3393.04
Carbonated Bottled Water	NA	Non UPB	2027	1	600	PET Bottle	Packaging	3.74653e+07	168302	14397.2	9.8496e+09	4.16441e+06	1.17422e+07
Carbonated Bottled Water	NA	Non UPB	2027	2	600	Recycled PET Bottle	Packaging	1.22052e+07	54552.6	5644.07	3.86386e+09	4.48727e+06	1.63537e+06
Carbonates	NA	UPB	2027	1	375	Glass Bottle	Beverage manufacturing	2.1056
Carbonates	NA	UPB	2027	2	375	Glass Bottle	Beverage manufacturing	2.1056
Carbonates	NA	UPB	2027	1	375	Glass Bottle	Packaging	40054.2	252.524	31.5662	2.37908e+06	12517.9	69.5328
Carbonates	NA	UPB	2027	2	375	Glass Bottle	Packaging	40054.2	252.524	31.5662	2.37908e+06	12517.9	69.5328
Carbonates	NA	UPB	2027	1	660	PET Bottle	Beverage manufacturing	37.0586
Carbonates	NA	UPB	2027	2	660	Recycled PET Bottle	Beverage manufacturing	37.0586
Carbonates	NA	UPB	2027	1	660	PET Bottle	Packaging	379852	1691.71	145.921	9.98582e+07	46158.2	122859
Carbonates	NA	UPB	2027	2	660	Recycled PET Bottle	Packaging	133305	595.82	61.6442	4.22009e+07	49009.7	19647.5
Carbonates	NA	UPB	2027	1	355	Aluminium Can	Beverage manufacturing	61.7924
Carbonates	NA	UPB	2027	2	355	Aluminium Can	Beverage manufacturing	61.7924
Carbonates	NA	UPB	2027	1	355	Aluminium Can	Packaging	468889	2102.56	190.532	9.67548e+07	141476	0
Carbonates	NA	UPB	2027	2	355	Aluminium Can	Packaging	468889	2102.56	190.532	9.67548e+07	141476	0
Carbonates	NA	UPB	2027	1	500	PET Bottle	Beverage manufacturing	129.144
Carbonates	NA	UPB	2027	2	500	Recycled PET Bottle	Beverage manufacturing	129.144
Carbonates	NA	UPB	2027	1	500	PET Bottle	Packaging	1.5964e+06	7256.51	613.749	4.19717e+08	154583	452578
Carbonates	NA	UPB	2027	2	500	Recycled PET Bottle	Packaging	464547	2076.34	214.821	1.47064e+08	170791	51870.1
Carbonates	NA	UPB	2027	1	250	Glass Bottle	Beverage manufacturing	72.9942
Carbonates	NA	UPB	2027	2	250	Glass Bottle	Beverage manufacturing	72.9942
Carbonates	NA	UPB	2027	1	250	Glass Bottle	Packaging	1.25337e+06	8239.76	1015.46	7.83358e+07	446869	4061.85
Carbonates	NA	UPB	2027	2	250	Glass Bottle	Packaging	1.25337e+06	8239.76	1015.46	7.83358e+07	446869	4061.85
Carbonates	NA	UPB	2027	1	3000	PET Bottle	Beverage manufacturing	1347.59
Carbonates	NA	UPB	2027	2	3000	Recycled PET Bottle	Beverage manufacturing	1347.59
Carbonates	NA	UPB	2027	1	3000	PET Bottle	Packaging	6.48111e+06	25442.4	2490.68	1.71401e+09	1.59472e+06	1.39237e+06
Carbonates	NA	UPB	2027	2	3000	Recycled PET Bottle	Packaging	4.84744e+06	21666.2	2241.61	1.53458e+09	1.78217e+06	3.24752e+06
Carbonates	NA	UPB	2027	1	2250	PET Bottle	Beverage manufacturing	1086.49
Carbonates	NA	UPB	2027	2	2250	Recycled PET Bottle	Beverage manufacturing	1086.49
Carbonates	NA	UPB	2027	1	2250	PET Bottle	Packaging	5.2254e+06	20512.9	2008.11	1.38192e+09	1.28574e+06	841947
Carbonates	NA	UPB	2027	2	2250	Recycled PET Bottle	Packaging	3.90825e+06	17468.4	1807.3	1.23725e+09	1.43687e+06	1.96373e+06
Carbonates	NA	UPB	2027	1	315	Glass Bottle	Beverage manufacturing	252.925
Carbonates	NA	UPB	2027	2	315	Glass Bottle	Beverage manufacturing	252.925
Carbonates	NA	UPB	2027	1	315	Glass Bottle	Packaging	4.82411e+06	30600.2	3815.6	2.88512e+08	1.47233e+06	9250.67
Carbonates	NA	UPB	2027	2	315	Glass Bottle	Packaging	4.82411e+06	30600.2	3815.6	2.88512e+08	1.47233e+06	9250.67
Carbonates	NA	UPB	2027	1	300	PET Bottle	Beverage manufacturing	325.105
Carbonates	NA	UPB	2027	2	300	Recycled PET Bottle	Beverage manufacturing	325.105
Carbonates	NA	UPB	2027	1	300	PET Bottle	Packaging	4.87678e+06	22550.7	1876.2	1.2823e+09	369412	925687
Carbonates	NA	UPB	2027	2	300	Recycled PET Bottle	Packaging	1.16945e+06	5226.97	540.788	3.70217e+08	429949	78346.4
Carbonates	NA	UPB	2027	1	390	PET Bottle	Beverage manufacturing	503.66
Carbonates	NA	UPB	2027	2	390	Recycled PET Bottle	Beverage manufacturing	503.66
Carbonates	NA	UPB	2027	1	390	PET Bottle	Packaging	6.95705e+06	31950	2675.78	1.82922e+09	586059	1.64491e+06
Carbonates	NA	UPB	2027	2	390	Recycled PET Bottle	Packaging	1.81173e+06	8097.74	837.801	5.73548e+08	666086	157789
Carbonates	NA	UPB	2027	1	1000	PET Bottle	Beverage manufacturing	1735.02
Carbonates	NA	UPB	2027	2	1000	Recycled PET Bottle	Beverage manufacturing	1735.02
Carbonates	NA	UPB	2027	1	1000	PET Bottle	Packaging	9.99953e+06	40342.9	3827.4	2.62746e+09	2.34008e+06	1.39373e+06
Carbonates	NA	UPB	2027	2	1000	Recycled PET Bottle	Packaging	6.24108e+06	27895.2	2886.07	1.97577e+09	2.29454e+06	1.39373e+06
Carbonates	NA	UPB	2027	1	330	Glass Bottle	Beverage manufacturing	857.907
Carbonates	NA	UPB	2027	2	330	Glass Bottle	Beverage manufacturing	857.907
Carbonates	NA	UPB	2027	1	330	Glass Bottle	Packaging	1.67397e+07	105398	13174.8	9.91985e+08	4.93453e+06	25915.6
Carbonates	NA	UPB	2027	2	330	Glass Bottle	Packaging	1.67397e+07	105398	13174.8	9.91985e+08	4.93453e+06	25915.6
Carbonates	NA	UPB	2027	1	300	Glass Bottle	Beverage manufacturing	880.984
Carbonates	NA	UPB	2027	2	300	Glass Bottle	Beverage manufacturing	880.984
Carbonates	NA	UPB	2027	1	300	Glass Bottle	Packaging	1.64165e+07	104939	13051.7	9.91213e+08	5.18955e+06	37181.4
Carbonates	NA	UPB	2027	2	300	Glass Bottle	Packaging	1.64165e+07	104939	13051.7	9.91213e+08	5.18955e+06	37181.4
Carbonates	NA	UPB	2027	1	1500	PET Bottle	Beverage manufacturing	5457.72
Carbonates	NA	UPB	2027	2	1500	Recycled PET Bottle	Beverage manufacturing	5457.72
Carbonates	NA	UPB	2027	1	1500	PET Bottle	Packaging	2.88517e+07	114973	11063.4	7.60339e+09	6.90983e+06	4.69789e+06
Carbonates	NA	UPB	2027	2	1500	Recycled PET Bottle	Packaging	1.96321e+07	87748.1	9078.51	6.21504e+09	7.21779e+06	6.57623e+06
Carbonates	NA	UPB	2027	1	450	PET Bottle	Beverage manufacturing	2155.29
Carbonates	NA	UPB	2027	2	450	Recycled PET Bottle	Beverage manufacturing	2155.29
Carbonates	NA	UPB	2027	1	450	PET Bottle	Packaging	2.80646e+07	128204	10791.8	7.3788e+09	2.54715e+06	7.39969e+06
Carbonates	NA	UPB	2027	2	450	Recycled PET Bottle	Packaging	7.75288e+06	34652.4	3585.17	2.45436e+09	2.85036e+06	779100
Carbonates	NA	UPB	2027	1	250	Aluminium Can	Beverage manufacturing	1500.59
Carbonates	NA	UPB	2027	2	250	Aluminium Can	Beverage manufacturing	1500.59
Carbonates	NA	UPB	2027	1	250	Aluminium Can	Packaging	1.13867e+07	51059.3	4626.97	2.34963e+09	3.43566e+06	0
Carbonates	NA	UPB	2027	2	250	Aluminium Can	Packaging	1.13867e+07	51059.3	4626.97	2.34963e+09	3.43566e+06	0
Carbonates	NA	UPB	2027	1	600	PET Bottle	Beverage manufacturing	4901.84
Carbonates	NA	UPB	2027	2	600	Recycled PET Bottle	Beverage manufacturing	4901.84
Carbonates	NA	UPB	2027	1	600	PET Bottle	Packaging	5.41252e+07	243141	20799.3	1.42295e+10	6.01621e+06	1.69637e+07
Carbonates	NA	UPB	2027	2	600	Recycled PET Bottle	Packaging	1.76326e+07	78810.8	8153.85	5.58203e+09	6.48264e+06	2.36257e+06
Carbonates	NA	UPB	2027	1	1250	PET Bottle	Beverage manufacturing	10907
Carbonates	NA	UPB	2027	2	1250	Recycled PET Bottle	Beverage manufacturing	10907
Carbonates	NA	UPB	2027	1	1250	PET Bottle	Packaging	6.02599e+07	241690	23085.2	1.58562e+10	1.42599e+07	9.38784e+06
Carbonates	NA	UPB	2027	2	1250	Recycled PET Bottle	Packaging	3.9234e+07	175361	18143	1.24205e+10	1.44244e+07	1.09519e+07
Carbonates	NA	UPB	2027	1	2000	PET Bottle	Beverage manufacturing	18360.9
Carbonates	NA	UPB	2027	2	2000	Recycled PET Bottle	Beverage manufacturing	18360.9
Carbonates	NA	UPB	2027	1	2000	PET Bottle	Packaging	8.83052e+07	346652	33935.5	2.33534e+10	2.1728e+07	1.26473e+07
Carbonates	NA	UPB	2027	2	2000	Recycled PET Bottle	Packaging	6.60464e+07	295202	30541.9	2.09086e+10	2.42821e+07	2.94983e+07
Carbonates	NA	UPB	2027	1	300	Aluminium Can	Beverage manufacturing	4083.18
Carbonates	NA	UPB	2027	2	300	Aluminium Can	Beverage manufacturing	4083.18
Carbonates	NA	UPB	2027	1	300	Aluminium Can	Packaging	3.09837e+07	138935	12590.2	6.39346e+09	9.34859e+06	0
Carbonates	NA	UPB	2027	2	300	Aluminium Can	Packaging	3.09837e+07	138935	12590.2	6.39346e+09	9.34859e+06	0
Carbonates	NA	UPB	2027	1	250	PET Bottle	Beverage manufacturing	3804.12
Carbonates	NA	UPB	2027	2	250	Recycled PET Bottle	Beverage manufacturing	3804.12
Carbonates	NA	UPB	2027	1	250	PET Bottle	Packaging	5.95742e+07	276400	22922.5	1.56647e+10	4.26483e+06	9.61655e+06
Carbonates	NA	UPB	2027	2	250	Recycled PET Bottle	Packaging	1.36839e+07	61161.9	6327.87	4.33198e+09	5.03092e+06	763956
Carbonates	NA	UPB	2027	1	200	Aluminium Can	Beverage manufacturing	5620.55
Carbonates	NA	UPB	2027	2	200	Aluminium Can	Beverage manufacturing	5620.55
Carbonates	NA	UPB	2027	1	200	Aluminium Can	Packaging	4.26495e+07	191246	17330.6	8.80068e+09	1.28685e+07	0
Carbonates	NA	UPB	2027	2	200	Aluminium Can	Packaging	4.26495e+07	191246	17330.6	8.80068e+09	1.28685e+07	0
Carbonates	NA	UPB	2027	1	375	Aluminium Can	Beverage manufacturing	27987.7
Carbonates	NA	UPB	2027	2	375	Aluminium Can	Beverage manufacturing	27987.7
Carbonates	NA	UPB	2027	1	375	Aluminium Can	Packaging	2.12374e+08	952312	86298	4.38232e+10	6.40788e+07	0
Carbonates	NA	UPB	2027	2	375	Aluminium Can	Packaging	2.12374e+08	952312	86298	4.38232e+10	6.40788e+07	0
Carbonates	NA	UPB	2027	1		Sugar	Agricultural production	4.62687e+07	277659	220902	1.02083e+12	1.82516e+08
Carbonates	NA	UPB	2027	1		Fruit Juice	Agricultural production	548966	72180.7	9956.37	6.74433e+09	9.47683e+07
Carbonates	NA	UPB	2027	1		Fruit Juice	Agricultural production	1.14569e+06	150641	20778.9	1.40754e+10	1.97781e+08
Carbonates	NA	UPB	2027	2		Sugar	Agricultural production	4.62687e+07	277659	220902	1.02083e+12	1.82516e+08
Carbonates	NA	UPB	2027	2		Fruit Juice	Agricultural production	548966	72180.7	9956.37	6.74433e+09	9.47683e+07
Carbonates	NA	UPB	2027	2		Fruit Juice	Agricultural production	1.14569e+06	150641	20778.9	1.40754e+10	1.97781e+08
Carbonates	NA	UPB	2027	1		Sugar	Ingredient processing	3.09818e+06
Carbonates	NA	UPB	2027	1		Fruit Juice	Ingredient processing	61249.4
Carbonates	NA	UPB	2027	1		Fruit Juice	Ingredient processing	127827
Carbonates	NA	UPB	2027	2		Sugar	Ingredient processing	3.09818e+06
Carbonates	NA	UPB	2027	2		Fruit Juice	Ingredient processing	61249.4
Carbonates	NA	UPB	2027	2		Fruit Juice	Ingredient processing	127827
Carbonates	NA	UPB	2027	1		Sugar	Transport	0
Carbonates	NA	UPB	2027	1		Fruit Juice	Transport	47336
Carbonates	NA	UPB	2027	1		Fruit Juice	Transport	98790
Carbonates	NA	UPB	2027	2		Sugar	Transport	0
Carbonates	NA	UPB	2027	2		Fruit Juice	Transport	47336
Carbonates	NA	UPB	2027	2		Fruit Juice	Transport	98790
Concentrates	Powder concentrates	UPB	2027	1	2000	PET Bottle	Beverage manufacturing	0.582932
Concentrates	Powder concentrates	UPB	2027	2	2000	Recycled PET Bottle	Beverage manufacturing	0.582932
Concentrates	Powder concentrates	UPB	2027	1	2000	PET Bottle	Packaging	2803.57	11.0057	1.0774	741440	689.836	401.536
Concentrates	Powder concentrates	UPB	2027	2	2000	Recycled PET Bottle	Packaging	2096.88	9.37226	0.969664	663820	770.923	936.531
Concentrates	Powder concentrates	UPB	2027	1	600	Glass Bottle	Beverage manufacturing	0.17488
Concentrates	Powder concentrates	UPB	2027	2	600	Glass Bottle	Beverage manufacturing	0.17488
Concentrates	Powder concentrates	UPB	2027	1	600	Glass Bottle	Packaging	2898.55	18.4151	2.30224	174505	1208.63	7.41503
Concentrates	Powder concentrates	UPB	2027	2	600	Glass Bottle	Packaging	2898.55	18.4151	2.30224	174505	1208.63	7.41503
Concentrates	Powder concentrates	UPB	2027	1	300	Glass Bottle	Beverage manufacturing	0.26232
Concentrates	Powder concentrates	UPB	2027	2	300	Glass Bottle	Beverage manufacturing	0.26232
Concentrates	Powder concentrates	UPB	2027	1	300	Glass Bottle	Packaging	4888.13	31.2463	3.88624	295141	1545.23	11.071
Concentrates	Powder concentrates	UPB	2027	2	300	Glass Bottle	Packaging	4888.13	31.2463	3.88624	295141	1545.23	11.071
Concentrates	Powder concentrates	UPB	2027	1	1000	Glass Bottle	Beverage manufacturing	0.874398
Concentrates	Powder concentrates	UPB	2027	2	1000	Glass Bottle	Beverage manufacturing	0.874398
Concentrates	Powder concentrates	UPB	2027	1	1000	Glass Bottle	Packaging	10687.2	69.3362	8.67137	667296	7545.03	34.755
Concentrates	Powder concentrates	UPB	2027	2	1000	Glass Bottle	Packaging	10687.2	69.3362	8.67137	667296	7545.03	34.755
Concentrates	Powder concentrates	UPB	2027	1	1024	PET Bottle	Beverage manufacturing	1.19385
Concentrates	Powder concentrates	UPB	2027	2	1024	Recycled PET Bottle	Beverage manufacturing	1.19385
Concentrates	Powder concentrates	UPB	2027	1	1024	PET Bottle	Packaging	6880.56	27.7595	2.63359	1.80793e+06	1610.19	982.024
Concentrates	Powder concentrates	UPB	2027	2	1024	Recycled PET Bottle	Packaging	4294.42	19.1944	1.98587	1.3595e+06	1578.85	982.024
Concentrates	Liquid concentrates	UPB	2027	1	600	Glass Bottle	Beverage manufacturing	2.84795
Concentrates	Liquid concentrates	UPB	2027	1	2000	PET Bottle	Beverage manufacturing	9.49316
Concentrates	Liquid concentrates	UPB	2027	2	600	Glass Bottle	Beverage manufacturing	2.84795
Concentrates	Liquid concentrates	UPB	2027	2	2000	Recycled PET Bottle	Beverage manufacturing	9.49316
Concentrates	Liquid concentrates	UPB	2027	1	600	Glass Bottle	Packaging	47203.4	299.893	37.4923	2.84184e+06	19682.8	120.755
Concentrates	Liquid concentrates	UPB	2027	1	2000	PET Bottle	Packaging	45656.6	179.231	17.5457	1.20745e+07	11234.1	6539.08
Concentrates	Liquid concentrates	UPB	2027	2	600	Glass Bottle	Packaging	47203.4	299.893	37.4923	2.84184e+06	19682.8	120.755
Concentrates	Liquid concentrates	UPB	2027	2	2000	Recycled PET Bottle	Packaging	34148.1	152.629	15.7912	1.08104e+07	12554.6	15251.6
Concentrates	Powder concentrates	UPB	2027	1	750	PET Bottle	Beverage manufacturing	4.15339
Concentrates	Powder concentrates	UPB	2027	2	750	Recycled PET Bottle	Beverage manufacturing	4.15339
Concentrates	Powder concentrates	UPB	2027	1	750	PET Bottle	Packaging	37639.7	164.976	14.4505	9.89417e+06	5286.7	12167.7
Concentrates	Powder concentrates	UPB	2027	2	750	Recycled PET Bottle	Packaging	14940.3	66.7774	6.90886	4.72972e+06	5492.83	2502.29
Concentrates	Powder concentrates	UPB	2027	1	716.8	PET Bottle	Beverage manufacturing	5.22307
Concentrates	Powder concentrates	UPB	2027	2	716.8	Recycled PET Bottle	Beverage manufacturing	5.22307
Concentrates	Powder concentrates	UPB	2027	1	716.8	PET Bottle	Packaging	49621.8	218.888	19.0553	1.30443e+07	6595.62	16166.7
Concentrates	Powder concentrates	UPB	2027	2	716.8	Recycled PET Bottle	Packaging	18788.1	83.9755	8.68819	5.94783e+06	6907.47	3007.45
Concentrates	Powder concentrates	UPB	2027	1	2000	HDPE Bottle	Beverage manufacturing	20.9856
Concentrates	Powder concentrates	UPB	2027	2	2000	HDPE Bottle	Beverage manufacturing	20.9856
Concentrates	Powder concentrates	UPB	2027	1	2000	HDPE Bottle	Packaging	56094.6	512.984	28.7771	1.50976e+07	23919.4	12407.5
Concentrates	Powder concentrates	UPB	2027	2	2000	HDPE Bottle	Packaging	56094.6	512.984	28.7771	1.50976e+07	23919.4	12407.5
Concentrates	Powder concentrates	UPB	2027	1	640	PET Bottle	Beverage manufacturing	7.64807
Concentrates	Powder concentrates	UPB	2027	2	640	Recycled PET Bottle	Beverage manufacturing	7.64807
Concentrates	Powder concentrates	UPB	2027	1	640	PET Bottle	Packaging	80411.5	359.207	30.8939	2.11395e+07	9479.61	25802
Concentrates	Powder concentrates	UPB	2027	2	640	Recycled PET Bottle	Packaging	27511.1	122.964	12.722	8.70932e+06	10114.5	3931.93
Concentrates	Powder concentrates	UPB	2027	1	750	PET Bottle	Beverage manufacturing	9.39978
Concentrates	Powder concentrates	UPB	2027	2	750	Recycled PET Bottle	Beverage manufacturing	9.39978
Concentrates	Powder concentrates	UPB	2027	1	750	PET Bottle	Packaging	85184.5	373.367	32.7039	2.23921e+07	11964.6	27537.4
Concentrates	Powder concentrates	UPB	2027	2	750	Recycled PET Bottle	Packaging	33812.3	151.128	15.6358	1.07041e+07	12431.1	5663.09
Concentrates	Powder concentrates	UPB	2027	1	48	PET Bottle	Beverage manufacturing	0.615577
Concentrates	Powder concentrates	UPB	2027	2	48	Recycled PET Bottle	Beverage manufacturing	0.615577
Concentrates	Powder concentrates	UPB	2027	1	48	PET Bottle	Packaging	9640.2	44.7266	3.70928	2.53483e+06	690.128	298.778
Concentrates	Powder concentrates	UPB	2027	2	48	Recycled PET Bottle	Packaging	2214.31	9.89711	1.02397	700994	814.095	23.7354
Concentrates	Liquid concentrates	UPB	2027	1	300	Glass Bottle	Beverage manufacturing	4.27192
Concentrates	Liquid concentrates	UPB	2027	2	300	Glass Bottle	Beverage manufacturing	4.27192
Concentrates	Liquid concentrates	UPB	2027	1	300	Glass Bottle	Packaging	79604.1	508.852	63.2881	4.80642e+06	25164.3	180.294
Concentrates	Liquid concentrates	UPB	2027	2	300	Glass Bottle	Packaging	79604.1	508.852	63.2881	4.80642e+06	25164.3	180.294
Concentrates	Liquid concentrates	UPB	2027	1	1000	Glass Bottle	Beverage manufacturing	14.2397
Concentrates	Liquid concentrates	UPB	2027	2	1000	Glass Bottle	Beverage manufacturing	14.2397
Concentrates	Liquid concentrates	UPB	2027	1	1000	Glass Bottle	Packaging	174042	1129.15	141.215	1.0867e+07	122872	565.991
Concentrates	Liquid concentrates	UPB	2027	2	1000	Glass Bottle	Packaging	174042	1129.15	141.215	1.0867e+07	122872	565.991
Concentrates	Powder concentrates	UPB	2027	1	1000	HDPE Bottle	Beverage manufacturing	15.7392
Concentrates	Powder concentrates	UPB	2027	2	1000	HDPE Bottle	Beverage manufacturing	15.7392
Concentrates	Powder concentrates	UPB	2027	1	1000	HDPE Bottle	Packaging	42070.9	384.738	21.5829	1.13232e+07	17939.6	4652.82
Concentrates	Powder concentrates	UPB	2027	2	1000	HDPE Bottle	Packaging	42070.9	384.738	21.5829	1.13232e+07	17939.6	4652.82
Concentrates	Powder concentrates	UPB	2027	1	750	Glass Bottle	Beverage manufacturing	12.6788
Concentrates	Powder concentrates	UPB	2027	2	750	Glass Bottle	Beverage manufacturing	12.6788
Concentrates	Powder concentrates	UPB	2027	1	750	Glass Bottle	Packaging	189452	1211.45	151.471	1.15357e+07	95792.1	561.727
Concentrates	Powder concentrates	UPB	2027	2	750	Glass Bottle	Packaging	189452	1211.45	151.471	1.15357e+07	95792.1	561.727
Concentrates	Liquid concentrates	UPB	2027	1	1024	PET Bottle	Beverage manufacturing	19.442
Concentrates	Liquid concentrates	UPB	2027	2	1024	Recycled PET Bottle	Beverage manufacturing	19.442
Concentrates	Liquid concentrates	UPB	2027	1	1024	PET Bottle	Packaging	112051	452.068	42.8885	2.94424e+07	26222.2	15992.4
Concentrates	Liquid concentrates	UPB	2027	2	1024	Recycled PET Bottle	Packaging	69935.4	312.584	32.3403	2.21398e+07	25711.9	15992.4
Concentrates	Powder concentrates	UPB	2027	1	2000	PET Bottle	Beverage manufacturing	56.5444
Concentrates	Powder concentrates	UPB	2027	2	2000	Recycled PET Bottle	Beverage manufacturing	56.5444
Concentrates	Powder concentrates	UPB	2027	1	2000	PET Bottle	Packaging	271946	1067.56	104.508	7.19197e+07	66914.1	38949
Concentrates	Powder concentrates	UPB	2027	2	2000	Recycled PET Bottle	Packaging	203398	909.11	94.0574	6.43906e+07	74779.5	90843.5
Concentrates	Liquid concentrates	UPB	2027	1	750	PET Bottle	Beverage manufacturing	67.6387
Concentrates	Liquid concentrates	UPB	2027	2	750	Recycled PET Bottle	Beverage manufacturing	67.6387
Concentrates	Liquid concentrates	UPB	2027	1	750	PET Bottle	Packaging	612968	2686.67	235.33	1.61128e+08	86094.8	198153
Concentrates	Liquid concentrates	UPB	2027	2	750	Recycled PET Bottle	Packaging	243305	1087.48	112.512	7.70243e+07	89451.6	40750.3
Concentrates	Powder concentrates	UPB	2027	1	1000	PET Bottle	Beverage manufacturing	104.928
Concentrates	Powder concentrates	UPB	2027	2	1000	Recycled PET Bottle	Beverage manufacturing	104.928
Concentrates	Powder concentrates	UPB	2027	1	1000	PET Bottle	Packaging	604737	2439.8	231.468	1.589e+08	141520	84287.8
Concentrates	Powder concentrates	UPB	2027	2	1000	Recycled PET Bottle	Packaging	377439	1687.01	174.54	1.19488e+08	138766	84287.8
Concentrates	Liquid concentrates	UPB	2027	1	716.8	PET Bottle	Beverage manufacturing	85.0587
Concentrates	Liquid concentrates	UPB	2027	2	716.8	Recycled PET Bottle	Beverage manufacturing	85.0587
Concentrates	Liquid concentrates	UPB	2027	1	716.8	PET Bottle	Packaging	808100	3564.63	310.32	2.12429e+08	107411	263278
Concentrates	Liquid concentrates	UPB	2027	2	716.8	Recycled PET Bottle	Packaging	305967	1367.56	141.489	9.68615e+07	112489	48976.8
Concentrates	Liquid concentrates	UPB	2027	1	2000	HDPE Bottle	Beverage manufacturing	341.754
Concentrates	Liquid concentrates	UPB	2027	2	2000	HDPE Bottle	Beverage manufacturing	341.754
Concentrates	Liquid concentrates	UPB	2027	1	2000	HDPE Bottle	Packaging	913510	8354.03	468.641	2.45867e+08	389532	202059
Concentrates	Liquid concentrates	UPB	2027	2	2000	HDPE Bottle	Packaging	913510	8354.03	468.641	2.45867e+08	389532	202059
Concentrates	Liquid concentrates	UPB	2027	1	640	PET Bottle	Beverage manufacturing	124.55
Concentrates	Liquid concentrates	UPB	2027	2	640	Recycled PET Bottle	Beverage manufacturing	124.55
Concentrates	Liquid concentrates	UPB	2027	1	640	PET Bottle	Packaging	1.30952e+06	5849.75	503.113	3.4426e+08	154377	420189
Concentrates	Liquid concentrates	UPB	2027	2	640	Recycled PET Bottle	Packaging	448024	2002.49	207.18	1.41833e+08	164717	64032.2
Concentrates	Liquid concentrates	UPB	2027	1	750	PET Bottle	Beverage manufacturing	153.077
Concentrates	Liquid concentrates	UPB	2027	2	750	Recycled PET Bottle	Beverage manufacturing	153.077
Concentrates	Liquid concentrates	UPB	2027	1	750	PET Bottle	Packaging	1.38724e+06	6080.35	532.588	3.64659e+08	194846	448451
Concentrates	Liquid concentrates	UPB	2027	2	750	Recycled PET Bottle	Packaging	550639	2461.14	254.632	1.74318e+08	202443	92224.4
Concentrates	Liquid concentrates	UPB	2027	1	48	PET Bottle	Beverage manufacturing	10.0248
Concentrates	Liquid concentrates	UPB	2027	2	48	Recycled PET Bottle	Beverage manufacturing	10.0248
Concentrates	Liquid concentrates	UPB	2027	1	48	PET Bottle	Packaging	156992	728.381	60.4062	4.12802e+07	11238.9	4865.65
Concentrates	Liquid concentrates	UPB	2027	2	48	Recycled PET Bottle	Packaging	36060.4	161.176	16.6755	1.14158e+07	13257.7	386.536
Concentrates	Liquid concentrates	UPB	2027	1	1000	HDPE Bottle	Beverage manufacturing	256.315
Concentrates	Liquid concentrates	UPB	2027	2	1000	HDPE Bottle	Beverage manufacturing	256.315
Concentrates	Liquid concentrates	UPB	2027	1	1000	HDPE Bottle	Packaging	685132	6265.52	351.481	1.844e+08	292149	75772.1
Concentrates	Liquid concentrates	UPB	2027	2	1000	HDPE Bottle	Packaging	685132	6265.52	351.481	1.844e+08	292149	75772.1
Concentrates	Liquid concentrates	UPB	2027	1	750	Glass Bottle	Beverage manufacturing	206.476
Concentrates	Liquid concentrates	UPB	2027	2	750	Glass Bottle	Beverage manufacturing	206.476
Concentrates	Liquid concentrates	UPB	2027	1	750	Glass Bottle	Packaging	3.08526e+06	19728.7	2466.73	1.87861e+08	1.55999e+06	9147.82
Concentrates	Liquid concentrates	UPB	2027	2	750	Glass Bottle	Packaging	3.08526e+06	19728.7	2466.73	1.87861e+08	1.55999e+06	9147.82
Concentrates	Liquid concentrates	UPB	2027	1	2000	PET Bottle	Beverage manufacturing	920.836
Concentrates	Liquid concentrates	UPB	2027	2	2000	Recycled PET Bottle	Beverage manufacturing	920.836
Concentrates	Liquid concentrates	UPB	2027	1	2000	PET Bottle	Packaging	4.42869e+06	17385.4	1701.94	1.17122e+09	1.08971e+06	634291
Concentrates	Liquid concentrates	UPB	2027	2	2000	Recycled PET Bottle	Packaging	3.31237e+06	14805	1531.74	1.04861e+09	1.2178e+06	1.4794e+06
Concentrates	Liquid concentrates	UPB	2027	1	1000	PET Bottle	Beverage manufacturing	1708.77
Concentrates	Liquid concentrates	UPB	2027	2	1000	Recycled PET Bottle	Beverage manufacturing	1708.77
Concentrates	Liquid concentrates	UPB	2027	1	1000	PET Bottle	Packaging	9.84825e+06	39732.6	3769.5	2.58771e+09	2.30468e+06	1.37264e+06
Concentrates	Liquid concentrates	UPB	2027	2	1000	Recycled PET Bottle	Packaging	6.14666e+06	27473.2	2842.41	1.94588e+09	2.25983e+06	1.37264e+06
Concentrates	Liquid concentrates	UPB	2027	1		Sugar	Agricultural production	1.93066e+07	115859	92176.3	4.25965e+11	7.61586e+07
Concentrates	Liquid concentrates	UPB	2027	1		Fruit Juice	Agricultural production	3.88853e+06	511283	70524.8	4.77726e+10	6.7128e+08
Concentrates	Powder concentrates	UPB	2027	1		Maltodextrin	Agricultural production	158090	3840.9	1700.25	0	3.46713e+06
Concentrates	Powder concentrates	UPB	2027	1		Sugar	Agricultural production	1.32498e+06	7951.21	6325.89	2.92332e+10	5.22663e+06
Concentrates	Liquid concentrates	UPB	2027	2		Sugar	Agricultural production	1.93066e+07	115859	92176.3	4.25965e+11	7.61586e+07
Concentrates	Liquid concentrates	UPB	2027	2		Fruit Juice	Agricultural production	3.88853e+06	511283	70524.8	4.77726e+10	6.7128e+08
Concentrates	Powder concentrates	UPB	2027	2		Maltodextrin	Agricultural production	158090	3840.9	1700.25	0	3.46713e+06
Concentrates	Powder concentrates	UPB	2027	2		Sugar	Agricultural production	1.32498e+06	7951.21	6325.89	2.92332e+10	5.22663e+06
Concentrates	Liquid concentrates	UPB	2027	1		Sugar	Ingredient processing	1.29278e+06
Concentrates	Liquid concentrates	UPB	2027	1		Fruit Juice	Ingredient processing	433853
Concentrates	Powder concentrates	UPB	2027	1		Maltodextrin	Ingredient processing	555239
Concentrates	Powder concentrates	UPB	2027	1		Sugar	Ingredient processing	88721.2
Concentrates	Liquid concentrates	UPB	2027	2		Sugar	Ingredient processing	1.29278e+06
Concentrates	Liquid concentrates	UPB	2027	2		Fruit Juice	Ingredient processing	433853
Concentrates	Powder concentrates	UPB	2027	2		Maltodextrin	Ingredient processing	555239
Concentrates	Powder concentrates	UPB	2027	2		Sugar	Ingredient processing	88721.2
Concentrates	Liquid concentrates	UPB	2027	1		Sugar	Transport	0
Concentrates	Liquid concentrates	UPB	2027	1		Fruit Juice	Transport	335299
Concentrates	Powder concentrates	UPB	2027	1		Maltodextrin	Transport	0
Concentrates	Powder concentrates	UPB	2027	1		Sugar	Transport	0
Concentrates	Liquid concentrates	UPB	2027	2		Sugar	Transport	0
Concentrates	Liquid concentrates	UPB	2027	2		Fruit Juice	Transport	335299
Concentrates	Powder concentrates	UPB	2027	2		Maltodextrin	Transport	0
Concentrates	Powder concentrates	UPB	2027	2		Sugar	Transport	0
Energy Drinks	NA	UPB	2027	1	500	PET Bottle	Beverage manufacturing	98.1023
Energy Drinks	NA	UPB	2027	2	500	Recycled PET Bottle	Beverage manufacturing	98.1023
Energy Drinks	NA	UPB	2027	1	500	PET Bottle	Packaging	1.21268e+06	5512.31	466.227	3.18833e+08	117427	343795
Energy Drinks	NA	UPB	2027	2	500	Recycled PET Bottle	Packaging	352887	1577.27	163.186	1.11715e+08	129739	39402.5
Energy Drinks	NA	UPB	2027	1	380	PET Bottle	Beverage manufacturing	128.086
Energy Drinks	NA	UPB	2027	2	380	Recycled PET Bottle	Beverage manufacturing	128.086
Energy Drinks	NA	UPB	2027	1	380	PET Bottle	Packaging	1.78616e+06	8209.62	687.005	4.69636e+08	148653	413634
Energy Drinks	NA	UPB	2027	2	380	Recycled PET Bottle	Packaging	460744	2059.35	213.062	1.4586e+08	169393	39098.6
Energy Drinks	NA	UPB	2027	1	710	Aluminium Can	Beverage manufacturing	317.902
Energy Drinks	NA	UPB	2027	2	710	Aluminium Can	Beverage manufacturing	317.902
Energy Drinks	NA	UPB	2027	1	710	Aluminium Can	Packaging	2.41228e+06	10817	980.227	4.97772e+08	727847	0
Energy Drinks	NA	UPB	2027	2	710	Aluminium Can	Packaging	2.41228e+06	10817	980.227	4.97772e+08	727847	0
Energy Drinks	NA	UPB	2027	1	60	PET Bottle	Beverage manufacturing	42.5613
Energy Drinks	NA	UPB	2027	2	60	Recycled PET Bottle	Beverage manufacturing	42.5613
Energy Drinks	NA	UPB	2027	1	60	PET Bottle	Packaging	666529	3092.42	256.461	1.7526e+08	47715.8	25822.1
Energy Drinks	NA	UPB	2027	2	60	Recycled PET Bottle	Packaging	153099	684.292	70.7975	4.84671e+07	56287	2051.35
Energy Drinks	NA	UPB	2027	1	473	Aluminium Can	Beverage manufacturing	475.922
Energy Drinks	NA	UPB	2027	2	473	Aluminium Can	Beverage manufacturing	475.922
Energy Drinks	NA	UPB	2027	1	473	Aluminium Can	Packaging	3.61135e+06	16193.8	1467.47	7.452e+08	1.08964e+06	0
Energy Drinks	NA	UPB	2027	2	473	Aluminium Can	Packaging	3.61135e+06	16193.8	1467.47	7.452e+08	1.08964e+06	0
Energy Drinks	NA	UPB	2027	1	330	Glass Bottle	Beverage manufacturing	448.252
Energy Drinks	NA	UPB	2027	2	330	Glass Bottle	Beverage manufacturing	448.252
Energy Drinks	NA	UPB	2027	1	330	Glass Bottle	Packaging	8.74644e+06	55070.2	6883.77	5.18307e+08	2.57827e+06	13540.8
Energy Drinks	NA	UPB	2027	2	330	Glass Bottle	Packaging	8.74644e+06	55070.2	6883.77	5.18307e+08	2.57827e+06	13540.8
Energy Drinks	NA	UPB	2027	1	355	Aluminium Can	Beverage manufacturing	489.354
Energy Drinks	NA	UPB	2027	2	355	Aluminium Can	Beverage manufacturing	489.354
Energy Drinks	NA	UPB	2027	1	355	Aluminium Can	Packaging	3.71328e+06	16650.8	1508.89	7.66233e+08	1.12039e+06	0
Energy Drinks	NA	UPB	2027	2	355	Aluminium Can	Packaging	3.71328e+06	16650.8	1508.89	7.66233e+08	1.12039e+06	0
Energy Drinks	NA	UPB	2027	1	350	Glass Bottle	Beverage manufacturing	582.828
Energy Drinks	NA	UPB	2027	2	350	Glass Bottle	Beverage manufacturing	582.828
Energy Drinks	NA	UPB	2027	1	350	Glass Bottle	Packaging	1.12455e+07	70845.7	8855.8	6.67076e+08	3.40238e+06	18357.7
Energy Drinks	NA	UPB	2027	2	350	Glass Bottle	Packaging	1.12455e+07	70845.7	8855.8	6.67076e+08	3.40238e+06	18357.7
Energy Drinks	NA	UPB	2027	1	360	Glass Bottle	Beverage manufacturing	633.892
Energy Drinks	NA	UPB	2027	2	360	Glass Bottle	Beverage manufacturing	633.892
Energy Drinks	NA	UPB	2027	1	360	Glass Bottle	Packaging	1.21618e+07	76640.6	9580.22	7.21801e+08	3.72769e+06	20360.1
Energy Drinks	NA	UPB	2027	2	360	Glass Bottle	Packaging	1.21618e+07	76640.6	9580.22	7.21801e+08	3.72769e+06	20360.1
Energy Drinks	NA	UPB	2027	1	550	Aluminium Can	Beverage manufacturing	1032.09
Energy Drinks	NA	UPB	2027	2	550	Aluminium Can	Beverage manufacturing	1032.09
Energy Drinks	NA	UPB	2027	1	550	Aluminium Can	Packaging	7.8316e+06	35117.9	3182.36	1.61604e+09	2.363e+06	0
Energy Drinks	NA	UPB	2027	2	550	Aluminium Can	Packaging	7.8316e+06	35117.9	3182.36	1.61604e+09	2.363e+06	0
Energy Drinks	NA	UPB	2027	1	500	Aluminium Can	Beverage manufacturing	7002.99
Energy Drinks	NA	UPB	2027	2	500	Aluminium Can	Beverage manufacturing	7002.99
Energy Drinks	NA	UPB	2027	1	500	Aluminium Can	Packaging	5.31396e+07	238285	21593.2	1.09653e+10	1.60336e+07	0
Energy Drinks	NA	UPB	2027	2	500	Aluminium Can	Packaging	5.31396e+07	238285	21593.2	1.09653e+10	1.60336e+07	0
Energy Drinks	NA	UPB	2027	1	250	Aluminium Can	Beverage manufacturing	5076.16
Energy Drinks	NA	UPB	2027	2	250	Aluminium Can	Beverage manufacturing	5076.16
Energy Drinks	NA	UPB	2027	1	250	Aluminium Can	Packaging	3.85186e+07	172722	15652	7.94828e+09	1.16221e+07	0
Energy Drinks	NA	UPB	2027	2	250	Aluminium Can	Packaging	3.85186e+07	172722	15652	7.94828e+09	1.16221e+07	0
Energy Drinks	NA	UPB	2027	1		Sugar	Agricultural production	1.55881e+07	93544.5	74422.9	3.43923e+11	6.14903e+07
Energy Drinks	NA	UPB	2027	1		Fruit Juice	Agricultural production	35970.9	4729.63	652.39	4.41921e+08	6.20968e+06
Energy Drinks	NA	UPB	2027	2		Sugar	Agricultural production	1.55881e+07	93544.5	74422.9	3.43923e+11	6.14903e+07
Energy Drinks	NA	UPB	2027	2		Fruit Juice	Agricultural production	35970.9	4729.63	652.39	4.41921e+08	6.20968e+06
Energy Drinks	NA	UPB	2027	1		Sugar	Ingredient processing	1.04379e+06
Energy Drinks	NA	UPB	2027	1		Fruit Juice	Ingredient processing	4013.36
Energy Drinks	NA	UPB	2027	2		Sugar	Ingredient processing	1.04379e+06
Energy Drinks	NA	UPB	2027	2		Fruit Juice	Ingredient processing	4013.36
Energy Drinks	NA	UPB	2027	1		Sugar	Transport	0
Energy Drinks	NA	UPB	2027	1		Fruit Juice	Transport	3101.69
Energy Drinks	NA	UPB	2027	2		Sugar	Transport	0
Energy Drinks	NA	UPB	2027	2		Fruit Juice	Transport	3101.69
Flavoured Bottled Water	NA	UPB	2027	1	650	PET Bottle	Beverage manufacturing	0.824976
Flavoured Bottled Water	NA	UPB	2027	2	650	Recycled PET Bottle	Beverage manufacturing	0.824976
Flavoured Bottled Water	NA	UPB	2027	1	650	PET Bottle	Packaging	8564.9	38.2032	3.29042	2.25162e+06	1025.04	2760.12
Flavoured Bottled Water	NA	UPB	2027	2	650	Recycled PET Bottle	Packaging	2967.55	13.2638	1.37229	939450	1091.02	430.753
Flavoured Bottled Water	NA	UPB	2027	1	500	Glass Bottle	Beverage manufacturing	1.63182
Flavoured Bottled Water	NA	UPB	2027	2	500	Glass Bottle	Beverage manufacturing	1.63182
Flavoured Bottled Water	NA	UPB	2027	1	500	Glass Bottle	Packaging	28822.2	182.442	22.8073	1.72407e+06	10577.1	63.9657
Flavoured Bottled Water	NA	UPB	2027	2	500	Glass Bottle	Packaging	28822.2	182.442	22.8073	1.72407e+06	10577.1	63.9657
Flavoured Bottled Water	NA	UPB	2027	1	650	PET Bottle	Beverage manufacturing	3.57106
Flavoured Bottled Water	NA	UPB	2027	2	650	Recycled PET Bottle	Beverage manufacturing	3.57106
Flavoured Bottled Water	NA	UPB	2027	1	650	PET Bottle	Packaging	37074.8	165.37	14.2432	9.74656e+06	4437.09	11947.7
Flavoured Bottled Water	NA	UPB	2027	2	650	Recycled PET Bottle	Packaging	12845.6	57.4148	5.9402	4.06659e+06	4722.7	1864.6
Flavoured Bottled Water	NA	UPB	2027	1	330	PET Bottle	Beverage manufacturing	2.09417
Flavoured Bottled Water	NA	UPB	2027	2	330	Recycled PET Bottle	Beverage manufacturing	2.09417
Flavoured Bottled Water	NA	UPB	2027	1	330	PET Bottle	Packaging	30584.8	141.122	11.7656	8.04186e+06	2398.64	6301.8
Flavoured Bottled Water	NA	UPB	2027	2	330	Recycled PET Bottle	Packaging	7533	33.6696	3.48349	2.38476e+06	2769.52	555.137
Flavoured Bottled Water	NA	UPB	2027	1	250	PET Bottle	Beverage manufacturing	2.13043
Flavoured Bottled Water	NA	UPB	2027	2	250	Recycled PET Bottle	Beverage manufacturing	2.13043
Flavoured Bottled Water	NA	UPB	2027	1	250	PET Bottle	Packaging	33363.5	154.793	12.8373	8.77274e+06	2388.45	5385.58
Flavoured Bottled Water	NA	UPB	2027	2	250	Recycled PET Bottle	Packaging	7663.44	34.2526	3.54381	2.42605e+06	2817.48	427.84
Flavoured Bottled Water	NA	UPB	2027	1	2000	PET Bottle	Beverage manufacturing	18.8566
Flavoured Bottled Water	NA	UPB	2027	2	2000	Recycled PET Bottle	Beverage manufacturing	18.8566
Flavoured Bottled Water	NA	UPB	2027	1	2000	PET Bottle	Packaging	90689.4	356.012	34.8517	2.3984e+07	22314.7	12988.8
Flavoured Bottled Water	NA	UPB	2027	2	2000	Recycled PET Bottle	Packaging	67829.6	303.172	31.3665	2.14731e+07	24937.7	30294.7
Flavoured Bottled Water	NA	UPB	2027	1	500	Glass Bottle	Beverage manufacturing	7.06364
Flavoured Bottled Water	NA	UPB	2027	2	500	Glass Bottle	Beverage manufacturing	7.06364
Flavoured Bottled Water	NA	UPB	2027	1	500	Glass Bottle	Packaging	124762	789.736	98.7259	7.46298e+06	45785.2	276.888
Flavoured Bottled Water	NA	UPB	2027	2	500	Glass Bottle	Packaging	124762	789.736	98.7259	7.46298e+06	45785.2	276.888
Flavoured Bottled Water	NA	UPB	2027	1	750	Glass Bottle	Beverage manufacturing	11.2868
Flavoured Bottled Water	NA	UPB	2027	2	750	Glass Bottle	Beverage manufacturing	11.2868
Flavoured Bottled Water	NA	UPB	2027	1	750	Glass Bottle	Packaging	168652	1078.44	134.841	1.02692e+07	85275	500.054
Flavoured Bottled Water	NA	UPB	2027	2	750	Glass Bottle	Packaging	168652	1078.44	134.841	1.02692e+07	85275	500.054
Flavoured Bottled Water	NA	UPB	2027	1	200	Glass Bottle	Beverage manufacturing	3.22738
Flavoured Bottled Water	NA	UPB	2027	2	200	Glass Bottle	Beverage manufacturing	3.22738
Flavoured Bottled Water	NA	UPB	2027	1	200	Glass Bottle	Packaging	55416.8	364.314	44.8979	3.46355e+06	19757.9	143.673
Flavoured Bottled Water	NA	UPB	2027	2	200	Glass Bottle	Packaging	55416.8	364.314	44.8979	3.46355e+06	19757.9	143.673
Flavoured Bottled Water	NA	UPB	2027	1	330	PET Bottle	Beverage manufacturing	9.06501
Flavoured Bottled Water	NA	UPB	2027	2	330	Recycled PET Bottle	Beverage manufacturing	9.06501
Flavoured Bottled Water	NA	UPB	2027	1	330	PET Bottle	Packaging	132392	610.874	50.9296	3.48107e+07	10383	27278.5
Flavoured Bottled Water	NA	UPB	2027	2	330	Recycled PET Bottle	Packaging	32608	145.745	15.079	1.03229e+07	11988.4	2403.01
Flavoured Bottled Water	NA	UPB	2027	1	330	Glass Bottle	Beverage manufacturing	9.21434
Flavoured Bottled Water	NA	UPB	2027	2	330	Glass Bottle	Beverage manufacturing	9.21434
Flavoured Bottled Water	NA	UPB	2027	1	330	Glass Bottle	Packaging	179793	1132.03	141.504	1.06544e+07	52999.3	278.347
Flavoured Bottled Water	NA	UPB	2027	2	330	Glass Bottle	Packaging	179793	1132.03	141.504	1.06544e+07	52999.3	278.347
Flavoured Bottled Water	NA	UPB	2027	1	250	Glass Bottle	Beverage manufacturing	8.70304
Flavoured Bottled Water	NA	UPB	2027	2	250	Glass Bottle	Beverage manufacturing	8.70304
Flavoured Bottled Water	NA	UPB	2027	1	250	Glass Bottle	Packaging	149439	982.42	121.073	9.33991e+06	53279.8	484.292
Flavoured Bottled Water	NA	UPB	2027	2	250	Glass Bottle	Packaging	149439	982.42	121.073	9.33991e+06	53279.8	484.292
Flavoured Bottled Water	NA	UPB	2027	1	250	PET Bottle	Beverage manufacturing	9.22198
Flavoured Bottled Water	NA	UPB	2027	2	250	Recycled PET Bottle	Beverage manufacturing	9.22198
Flavoured Bottled Water	NA	UPB	2027	1	250	PET Bottle	Packaging	144420	670.052	55.5688	3.79745e+07	10338.8	23312.5
Flavoured Bottled Water	NA	UPB	2027	2	250	Recycled PET Bottle	Packaging	33172.7	148.269	15.3401	1.05016e+07	12196	1851.99
Flavoured Bottled Water	NA	UPB	2027	1	710	PET Bottle	Beverage manufacturing	27.42
Flavoured Bottled Water	NA	UPB	2027	2	710	Recycled PET Bottle	Beverage manufacturing	27.42
Flavoured Bottled Water	NA	UPB	2027	1	710	PET Bottle	Packaging	262964	1161.4	100.986	6.9127e+07	34569	85709.8
Flavoured Bottled Water	NA	UPB	2027	2	710	Recycled PET Bottle	Packaging	98633.4	440.853	45.6111	3.12248e+07	36262.7	15638.7
Flavoured Bottled Water	NA	UPB	2027	1	1000	PET Bottle	Beverage manufacturing	38.8011
Flavoured Bottled Water	NA	UPB	2027	2	1000	Recycled PET Bottle	Beverage manufacturing	38.8011
Flavoured Bottled Water	NA	UPB	2027	1	1000	PET Bottle	Packaging	223624	902.209	85.5942	5.87593e+07	52332.5	31168.6
Flavoured Bottled Water	NA	UPB	2027	2	1000	Recycled PET Bottle	Packaging	139573	623.835	64.5427	4.41851e+07	51314.1	31168.6
Flavoured Bottled Water	NA	UPB	2027	1	375	Glass Bottle	Beverage manufacturing	14.7544
Flavoured Bottled Water	NA	UPB	2027	2	375	Glass Bottle	Beverage manufacturing	14.7544
Flavoured Bottled Water	NA	UPB	2027	1	375	Glass Bottle	Packaging	280668	1769.49	221.191	1.66707e+07	87715.6	487.23
Flavoured Bottled Water	NA	UPB	2027	2	375	Glass Bottle	Packaging	280668	1769.49	221.191	1.66707e+07	87715.6	487.23
Flavoured Bottled Water	NA	UPB	2027	1	2000	PET Bottle	Beverage manufacturing	81.6243
Flavoured Bottled Water	NA	UPB	2027	2	2000	Recycled PET Bottle	Beverage manufacturing	81.6243
Flavoured Bottled Water	NA	UPB	2027	1	2000	PET Bottle	Packaging	392566	1541.07	150.862	1.03819e+08	96593.4	56224.6
Flavoured Bottled Water	NA	UPB	2027	2	2000	Recycled PET Bottle	Packaging	293614	1312.34	135.776	9.29506e+07	107947	131137
Flavoured Bottled Water	NA	UPB	2027	1	450	PET Bottle	Beverage manufacturing	20.153
Flavoured Bottled Water	NA	UPB	2027	2	450	Recycled PET Bottle	Beverage manufacturing	20.153
Flavoured Bottled Water	NA	UPB	2027	1	450	PET Bottle	Packaging	262416	1198.76	100.908	6.89951e+07	23817	69190.5
Flavoured Bottled Water	NA	UPB	2027	2	450	Recycled PET Bottle	Packaging	72492.9	324.015	33.523	2.29494e+07	26652.1	7284.94
Flavoured Bottled Water	NA	UPB	2027	1	500	PET Bottle	Beverage manufacturing	29.9167
Flavoured Bottled Water	NA	UPB	2027	2	500	Recycled PET Bottle	Beverage manufacturing	29.9167
Flavoured Bottled Water	NA	UPB	2027	1	500	PET Bottle	Packaging	369813	1681	142.178	9.72294e+07	35809.9	104842
Flavoured Bottled Water	NA	UPB	2027	2	500	Recycled PET Bottle	Packaging	107614	480.994	49.7642	3.4068e+07	39564.6	12015.9
Flavoured Bottled Water	NA	UPB	2027	1	750	Glass Bottle	Beverage manufacturing	48.8569
Flavoured Bottled Water	NA	UPB	2027	2	750	Glass Bottle	Beverage manufacturing	48.8569
Flavoured Bottled Water	NA	UPB	2027	1	750	Glass Bottle	Packaging	730042	4668.25	583.683	4.4452e+07	369129	2164.58
Flavoured Bottled Water	NA	UPB	2027	2	750	Glass Bottle	Packaging	730042	4668.25	583.683	4.4452e+07	369129	2164.58
Flavoured Bottled Water	NA	UPB	2027	1	250	PET Bottle	Beverage manufacturing	16.8621
Flavoured Bottled Water	NA	UPB	2027	2	250	Recycled PET Bottle	Beverage manufacturing	16.8621
Flavoured Bottled Water	NA	UPB	2027	1	250	PET Bottle	Packaging	264069	1225.17	101.606	6.94353e+07	18904.3	42626.3
Flavoured Bottled Water	NA	UPB	2027	2	250	Recycled PET Bottle	Packaging	60655.3	271.106	28.0489	1.92019e+07	22300	3386.31
Flavoured Bottled Water	NA	UPB	2027	1	200	Glass Bottle	Beverage manufacturing	13.9703
Flavoured Bottled Water	NA	UPB	2027	2	200	Glass Bottle	Beverage manufacturing	13.9703
Flavoured Bottled Water	NA	UPB	2027	1	200	Glass Bottle	Packaging	239882	1577	194.349	1.49926e+07	85526	621.917
Flavoured Bottled Water	NA	UPB	2027	2	200	Glass Bottle	Packaging	239882	1577	194.349	1.49926e+07	85526	621.917
Flavoured Bottled Water	NA	UPB	2027	1	300	Glass Bottle	Beverage manufacturing	26.7075
Flavoured Bottled Water	NA	UPB	2027	2	300	Glass Bottle	Beverage manufacturing	26.7075
Flavoured Bottled Water	NA	UPB	2027	1	300	Glass Bottle	Packaging	497674	3181.27	395.669	3.00491e+07	157324	1127.17
Flavoured Bottled Water	NA	UPB	2027	2	300	Glass Bottle	Packaging	497674	3181.27	395.669	3.00491e+07	157324	1127.17
Flavoured Bottled Water	NA	UPB	2027	1	330	Glass Bottle	Beverage manufacturing	39.886
Flavoured Bottled Water	NA	UPB	2027	2	330	Glass Bottle	Beverage manufacturing	39.886
Flavoured Bottled Water	NA	UPB	2027	1	330	Glass Bottle	Packaging	778269	4900.21	612.527	4.61197e+07	229418	1204.88
Flavoured Bottled Water	NA	UPB	2027	2	330	Glass Bottle	Packaging	778269	4900.21	612.527	4.61197e+07	229418	1204.88
Flavoured Bottled Water	NA	UPB	2027	1	250	Glass Bottle	Beverage manufacturing	37.6728
Flavoured Bottled Water	NA	UPB	2027	2	250	Glass Bottle	Beverage manufacturing	37.6728
Flavoured Bottled Water	NA	UPB	2027	1	250	Glass Bottle	Packaging	646873	4252.59	524.087	4.04296e+07	230632	2096.35
Flavoured Bottled Water	NA	UPB	2027	2	250	Glass Bottle	Packaging	646873	4252.59	524.087	4.04296e+07	230632	2096.35
Flavoured Bottled Water	NA	UPB	2027	1	1500	PET Bottle	Beverage manufacturing	235.798
Flavoured Bottled Water	NA	UPB	2027	2	1500	Recycled PET Bottle	Beverage manufacturing	235.798
Flavoured Bottled Water	NA	UPB	2027	1	1500	PET Bottle	Packaging	1.24652e+06	4967.34	477.989	3.285e+08	298535	202970
Flavoured Bottled Water	NA	UPB	2027	2	1500	Recycled PET Bottle	Packaging	848197	3791.11	392.232	2.68517e+08	311841	284122
Flavoured Bottled Water	NA	UPB	2027	1	710	PET Bottle	Beverage manufacturing	118.693
Flavoured Bottled Water	NA	UPB	2027	2	710	Recycled PET Bottle	Beverage manufacturing	118.693
Flavoured Bottled Water	NA	UPB	2027	1	710	PET Bottle	Packaging	1.13829e+06	5027.33	437.138	2.99229e+08	149639	371011
Flavoured Bottled Water	NA	UPB	2027	2	710	Recycled PET Bottle	Packaging	426954	1908.32	197.437	1.35163e+08	156970	67695
Flavoured Bottled Water	NA	UPB	2027	1	1000	PET Bottle	Beverage manufacturing	167.958
Flavoured Bottled Water	NA	UPB	2027	2	1000	Recycled PET Bottle	Beverage manufacturing	167.958
Flavoured Bottled Water	NA	UPB	2027	1	1000	PET Bottle	Packaging	968001	3905.38	370.511	2.54351e+08	226531	134919
Flavoured Bottled Water	NA	UPB	2027	2	1000	Recycled PET Bottle	Packaging	604166	2700.39	279.385	1.91264e+08	222123	134919
Flavoured Bottled Water	NA	UPB	2027	1	375	Glass Bottle	Beverage manufacturing	63.8671
Flavoured Bottled Water	NA	UPB	2027	2	375	Glass Bottle	Beverage manufacturing	63.8671
Flavoured Bottled Water	NA	UPB	2027	1	375	Glass Bottle	Packaging	1.21492e+06	7659.57	957.467	7.21622e+07	379694	2109.07
Flavoured Bottled Water	NA	UPB	2027	2	375	Glass Bottle	Packaging	1.21492e+06	7659.57	957.467	7.21622e+07	379694	2109.07
Flavoured Bottled Water	NA	UPB	2027	1	750	PET Bottle	Beverage manufacturing	140.065
Flavoured Bottled Water	NA	UPB	2027	2	750	Recycled PET Bottle	Beverage manufacturing	140.065
Flavoured Bottled Water	NA	UPB	2027	1	750	PET Bottle	Packaging	1.26932e+06	5563.48	487.315	3.3366e+08	178283	410330
Flavoured Bottled Water	NA	UPB	2027	2	750	Recycled PET Bottle	Packaging	503831	2251.93	232.987	1.595e+08	185234	84384.7
Flavoured Bottled Water	NA	UPB	2027	1	450	PET Bottle	Beverage manufacturing	87.236
Flavoured Bottled Water	NA	UPB	2027	2	450	Recycled PET Bottle	Beverage manufacturing	87.236
Flavoured Bottled Water	NA	UPB	2027	1	450	PET Bottle	Packaging	1.13592e+06	5189.08	436.8	2.98658e+08	103096	299504
Flavoured Bottled Water	NA	UPB	2027	2	450	Recycled PET Bottle	Packaging	313799	1402.56	145.111	9.93409e+07	115369	31534.2
Flavoured Bottled Water	NA	UPB	2027	1	350	PET Bottle	Beverage manufacturing	73.0421
Flavoured Bottled Water	NA	UPB	2027	2	350	Recycled PET Bottle	Beverage manufacturing	73.0421
Flavoured Bottled Water	NA	UPB	2027	1	350	PET Bottle	Packaging	1.04748e+06	4825.94	402.929	2.75419e+08	84105	226774
Flavoured Bottled Water	NA	UPB	2027	2	350	Recycled PET Bottle	Packaging	262742	1174.36	121.5	8.31774e+07	96597.5	20536
Flavoured Bottled Water	NA	UPB	2027	1	500	PET Bottle	Beverage manufacturing	129.5
Flavoured Bottled Water	NA	UPB	2027	2	500	Recycled PET Bottle	Beverage manufacturing	129.5
Flavoured Bottled Water	NA	UPB	2027	1	500	PET Bottle	Packaging	1.60081e+06	7276.54	615.444	4.20876e+08	155010	453827
Flavoured Bottled Water	NA	UPB	2027	2	500	Recycled PET Bottle	Packaging	465829	2082.08	215.414	1.4747e+08	171263	52013.3
Flavoured Bottled Water	NA	UPB	2027	1	250	PET Bottle	Beverage manufacturing	72.991
Flavoured Bottled Water	NA	UPB	2027	2	250	Recycled PET Bottle	Beverage manufacturing	72.991
Flavoured Bottled Water	NA	UPB	2027	1	250	PET Bottle	Packaging	1.14307e+06	5303.39	439.821	3.00564e+08	81830.8	184516
Flavoured Bottled Water	NA	UPB	2027	2	250	Recycled PET Bottle	Packaging	262558	1173.53	121.415	8.31193e+07	96530	14658.3
Flavoured Bottled Water	NA	UPB	2027	1	1250	PET Bottle	Beverage manufacturing	457.363
Flavoured Bottled Water	NA	UPB	2027	2	1250	Recycled PET Bottle	Beverage manufacturing	457.363
Flavoured Bottled Water	NA	UPB	2027	1	1250	PET Bottle	Packaging	2.52687e+06	10134.8	968.029	6.64895e+08	597957	393659
Flavoured Bottled Water	NA	UPB	2027	2	1250	Recycled PET Bottle	Packaging	1.64519e+06	7353.38	760.789	5.20827e+08	604858	459246
Flavoured Bottled Water	NA	UPB	2027	1	300	Glass Bottle	Beverage manufacturing	115.608
Flavoured Bottled Water	NA	UPB	2027	2	300	Glass Bottle	Beverage manufacturing	115.608
Flavoured Bottled Water	NA	UPB	2027	1	300	Glass Bottle	Packaging	2.15428e+06	13770.7	1712.73	1.30073e+08	681006	4879.18
Flavoured Bottled Water	NA	UPB	2027	2	300	Glass Bottle	Packaging	2.15428e+06	13770.7	1712.73	1.30073e+08	681006	4879.18
Flavoured Bottled Water	NA	UPB	2027	1	1500	PET Bottle	Beverage manufacturing	1020.7
Flavoured Bottled Water	NA	UPB	2027	2	1500	Recycled PET Bottle	Beverage manufacturing	1020.7
Flavoured Bottled Water	NA	UPB	2027	1	1500	PET Bottle	Packaging	5.3958e+06	21502.1	2069.07	1.42198e+09	1.29227e+06	878593
Flavoured Bottled Water	NA	UPB	2027	2	1500	Recycled PET Bottle	Packaging	3.67158e+06	16410.5	1697.85	1.16233e+09	1.34986e+06	1.22988e+06
Flavoured Bottled Water	NA	UPB	2027	1	750	PET Bottle	Beverage manufacturing	606.296
Flavoured Bottled Water	NA	UPB	2027	2	750	Recycled PET Bottle	Beverage manufacturing	606.296
Flavoured Bottled Water	NA	UPB	2027	1	750	PET Bottle	Packaging	5.49449e+06	24082.6	2109.43	1.44431e+09	771732	1.77619e+06
Flavoured Bottled Water	NA	UPB	2027	2	750	Recycled PET Bottle	Packaging	2.18093e+06	9747.9	1008.53	6.90426e+08	801821	365275
Flavoured Bottled Water	NA	UPB	2027	1	600	PET Bottle	Beverage manufacturing	505.647
Flavoured Bottled Water	NA	UPB	2027	2	600	Recycled PET Bottle	Beverage manufacturing	505.647
Flavoured Bottled Water	NA	UPB	2027	1	600	PET Bottle	Packaging	5.58325e+06	25081.1	2145.54	1.46783e+09	620598	1.74988e+06
Flavoured Bottled Water	NA	UPB	2027	2	600	Recycled PET Bottle	Packaging	1.81888e+06	8129.68	841.105	5.7581e+08	668713	243710
Flavoured Bottled Water	NA	UPB	2027	1	350	PET Bottle	Beverage manufacturing	316.177
Flavoured Bottled Water	NA	UPB	2027	2	350	Recycled PET Bottle	Beverage manufacturing	316.177
Flavoured Bottled Water	NA	UPB	2027	1	350	PET Bottle	Packaging	4.53424e+06	20890	1744.16	1.19221e+09	364065	981636
Flavoured Bottled Water	NA	UPB	2027	2	350	Recycled PET Bottle	Packaging	1.13733e+06	5083.42	525.936	3.60049e+08	418141	88893.9
Flavoured Bottled Water	NA	UPB	2027	1	1250	PET Bottle	Beverage manufacturing	1979.78
Flavoured Bottled Water	NA	UPB	2027	2	1250	Recycled PET Bottle	Beverage manufacturing	1979.78
Flavoured Bottled Water	NA	UPB	2027	1	1250	PET Bottle	Packaging	1.09381e+07	43870.3	4190.3	2.87813e+09	2.58837e+06	1.70403e+06
Flavoured Bottled Water	NA	UPB	2027	2	1250	Recycled PET Bottle	Packaging	7.12154e+06	31830.5	3293.22	2.2545e+09	2.61825e+06	1.98793e+06
Flavoured Bottled Water	NA	UPB	2027	1	600	PET Bottle	Beverage manufacturing	2188.79
Flavoured Bottled Water	NA	UPB	2027	2	600	Recycled PET Bottle	Beverage manufacturing	2188.79
Flavoured Bottled Water	NA	UPB	2027	1	600	PET Bottle	Packaging	2.41682e+07	108568	9287.37	6.35379e+09	2.68638e+06	7.57468e+06
Flavoured Bottled Water	NA	UPB	2027	2	600	Recycled PET Bottle	Packaging	7.87336e+06	35190.9	3640.89	2.49251e+09	2.89465e+06	1.05494e+06
Flavoured Bottled Water	NA	UPB	2027	1		Sugar	Agricultural production	1.49794e+06	8989.18	7151.69	3.30494e+10	5.90892e+06
Flavoured Bottled Water	NA	UPB	2027	1		Sugar	Agricultural production	646898	3882.05	3088.51	1.42726e+10	2.55181e+06
Flavoured Bottled Water	NA	UPB	2027	2		Sugar	Agricultural production	1.49794e+06	8989.18	7151.69	3.30494e+10	5.90892e+06
Flavoured Bottled Water	NA	UPB	2027	2		Sugar	Agricultural production	646898	3882.05	3088.51	1.42726e+10	2.55181e+06
Flavoured Bottled Water	NA	UPB	2027	1		Sugar	Ingredient processing	100303
Flavoured Bottled Water	NA	UPB	2027	1		Sugar	Ingredient processing	43316.7
Flavoured Bottled Water	NA	UPB	2027	2		Sugar	Ingredient processing	100303
Flavoured Bottled Water	NA	UPB	2027	2		Sugar	Ingredient processing	43316.7
Flavoured Bottled Water	NA	UPB	2027	1		Sugar	Transport	0
Flavoured Bottled Water	NA	UPB	2027	1		Sugar	Transport	0
Flavoured Bottled Water	NA	UPB	2027	2		Sugar	Transport	0
Flavoured Bottled Water	NA	UPB	2027	2		Sugar	Transport	0
Juice Drinks	NA	UPB	2027	1	3300	PET Bottle	Beverage manufacturing	1.33302
Juice Drinks	NA	UPB	2027	2	3300	Recycled PET Bottle	Beverage manufacturing	1.33302
Juice Drinks	NA	UPB	2027	1	3300	PET Bottle	Packaging	6411.04	25.1673	2.46375	1.69548e+06	1577.48	1515.05
Juice Drinks	NA	UPB	2027	2	3300	Recycled PET Bottle	Packaging	4795.04	21.432	2.21737	1.51799e+06	1762.9	3533.65
Juice Drinks	NA	UPB	2027	1	250	Aluminium Can	Beverage manufacturing	0.201972
Juice Drinks	NA	UPB	2027	2	250	Aluminium Can	Beverage manufacturing	0.201972
Juice Drinks	NA	UPB	2027	1	250	Aluminium Can	Packaging	1532.59	6.87233	0.622767	316249	462.423	0
Juice Drinks	NA	UPB	2027	2	250	Aluminium Can	Packaging	1532.59	6.87233	0.622767	316249	462.423	0
Juice Drinks	NA	UPB	2027	1	300	Aluminium Can	Beverage manufacturing	0.242367
Juice Drinks	NA	UPB	2027	2	300	Aluminium Can	Beverage manufacturing	0.242367
Juice Drinks	NA	UPB	2027	1	300	Aluminium Can	Packaging	1839.11	8.24679	0.74732	379499	554.907	0
Juice Drinks	NA	UPB	2027	2	300	Aluminium Can	Packaging	1839.11	8.24679	0.74732	379499	554.907	0
Juice Drinks	NA	UPB	2027	1	440	Aluminium Can	Beverage manufacturing	0.355471
Juice Drinks	NA	UPB	2027	2	440	Aluminium Can	Beverage manufacturing	0.355471
Juice Drinks	NA	UPB	2027	1	440	Aluminium Can	Packaging	2697.36	12.0953	1.09607	556598	813.864	0
Juice Drinks	NA	UPB	2027	2	440	Aluminium Can	Packaging	2697.36	12.0953	1.09607	556598	813.864	0
Juice Drinks	NA	UPB	2027	1	350	Aluminium Can	Beverage manufacturing	0.424142
Juice Drinks	NA	UPB	2027	2	350	Aluminium Can	Beverage manufacturing	0.424142
Juice Drinks	NA	UPB	2027	1	350	Aluminium Can	Packaging	3218.44	14.4319	1.30781	664122	971.087	0
Juice Drinks	NA	UPB	2027	2	350	Aluminium Can	Packaging	3218.44	14.4319	1.30781	664122	971.087	0
Juice Drinks	NA	UPB	2027	1	1500	Glass Bottle	Beverage manufacturing	2.42367
Juice Drinks	NA	UPB	2027	2	1500	Glass Bottle	Beverage manufacturing	2.42367
Juice Drinks	NA	UPB	2027	1	1500	Glass Bottle	Packaging	29622.8	192.187	24.0354	1.84962e+06	20913.4	144.501
Juice Drinks	NA	UPB	2027	2	1500	Glass Bottle	Packaging	29622.8	192.187	24.0354	1.84962e+06	20913.4	144.501
Juice Drinks	NA	UPB	2027	1	3300	PET Bottle	Beverage manufacturing	6.2565
Juice Drinks	NA	UPB	2027	2	3300	Recycled PET Bottle	Beverage manufacturing	6.2565
Juice Drinks	NA	UPB	2027	1	3300	PET Bottle	Packaging	30090.2	118.123	11.5636	7.95774e+06	7403.88	7110.86
Juice Drinks	NA	UPB	2027	2	3300	Recycled PET Bottle	Packaging	22505.5	100.591	10.4072	7.12466e+06	8274.17	16585.2
Juice Drinks	NA	UPB	2027	1	250	Aluminium Can	Beverage manufacturing	0.947955
Juice Drinks	NA	UPB	2027	2	250	Aluminium Can	Beverage manufacturing	0.947955
Juice Drinks	NA	UPB	2027	1	250	Aluminium Can	Packaging	7193.2	32.2552	2.92295	1.48431e+06	2170.38	0
Juice Drinks	NA	UPB	2027	2	250	Aluminium Can	Packaging	7193.2	32.2552	2.92295	1.48431e+06	2170.38	0
Juice Drinks	NA	UPB	2027	1	300	Aluminium Can	Beverage manufacturing	1.13755
Juice Drinks	NA	UPB	2027	2	300	Aluminium Can	Beverage manufacturing	1.13755
Juice Drinks	NA	UPB	2027	1	300	Aluminium Can	Packaging	8631.84	38.7063	3.50754	1.78117e+06	2604.45	0
Juice Drinks	NA	UPB	2027	2	300	Aluminium Can	Packaging	8631.84	38.7063	3.50754	1.78117e+06	2604.45	0
Juice Drinks	NA	UPB	2027	1	440	Aluminium Can	Beverage manufacturing	1.6684
Juice Drinks	NA	UPB	2027	2	440	Aluminium Can	Beverage manufacturing	1.6684
Juice Drinks	NA	UPB	2027	1	440	Aluminium Can	Packaging	12660	56.7692	5.1444	2.61239e+06	3819.86	0
Juice Drinks	NA	UPB	2027	2	440	Aluminium Can	Packaging	12660	56.7692	5.1444	2.61239e+06	3819.86	0
Juice Drinks	NA	UPB	2027	1	400	PET Bottle	Beverage manufacturing	1.61578
Juice Drinks	NA	UPB	2027	2	400	Recycled PET Bottle	Beverage manufacturing	1.61578
Juice Drinks	NA	UPB	2027	1	400	PET Bottle	Packaging	22105.5	101.434	8.50182	5.81217e+06	1885.02	5332.09
Juice Drinks	NA	UPB	2027	2	400	Recycled PET Bottle	Packaging	5812.17	25.9781	2.68773	1.83998e+06	2136.85	519.177
Juice Drinks	NA	UPB	2027	1	310	Aluminium Can	Beverage manufacturing	1.25223
Juice Drinks	NA	UPB	2027	2	310	Aluminium Can	Beverage manufacturing	1.25223
Juice Drinks	NA	UPB	2027	1	310	Aluminium Can	Packaging	9502.06	42.6084	3.86115	1.96074e+06	2867.02	0
Juice Drinks	NA	UPB	2027	2	310	Aluminium Can	Packaging	9502.06	42.6084	3.86115	1.96074e+06	2867.02	0
Juice Drinks	NA	UPB	2027	1	350	Carton	Beverage manufacturing	1.97933
Juice Drinks	NA	UPB	2027	2	350	Carton	Beverage manufacturing	1.97933
Juice Drinks	NA	UPB	2027	1	350	Carton	Packaging	6528.75	46.1499	4.2185	1.68538e+06	17320	619.981
Juice Drinks	NA	UPB	2027	2	350	Carton	Packaging	6528.75	46.1499	4.2185	1.68538e+06	17320	619.981
Juice Drinks	NA	UPB	2027	1	350	Aluminium Can	Beverage manufacturing	1.99071
Juice Drinks	NA	UPB	2027	2	350	Aluminium Can	Beverage manufacturing	1.99071
Juice Drinks	NA	UPB	2027	1	350	Aluminium Can	Packaging	15105.7	67.736	6.1382	3.11705e+06	4557.79	0
Juice Drinks	NA	UPB	2027	2	350	Aluminium Can	Packaging	15105.7	67.736	6.1382	3.11705e+06	4557.79	0
Juice Drinks	NA	UPB	2027	1	1500	Glass Bottle	Beverage manufacturing	11.3755
Juice Drinks	NA	UPB	2027	2	1500	Glass Bottle	Beverage manufacturing	11.3755
Juice Drinks	NA	UPB	2027	1	1500	Glass Bottle	Packaging	139034	902.027	112.81	8.68117e+06	98156.8	678.216
Juice Drinks	NA	UPB	2027	2	1500	Glass Bottle	Packaging	139034	902.027	112.81	8.68117e+06	98156.8	678.216
Juice Drinks	NA	UPB	2027	1	300	Glass Bottle	Beverage manufacturing	3.87787
Juice Drinks	NA	UPB	2027	2	300	Glass Bottle	Beverage manufacturing	3.87787
Juice Drinks	NA	UPB	2027	1	300	Glass Bottle	Packaging	72261.2	461.914	57.4502	4.36307e+06	22843.1	163.663
Juice Drinks	NA	UPB	2027	2	300	Glass Bottle	Packaging	72261.2	461.914	57.4502	4.36307e+06	22843.1	163.663
Juice Drinks	NA	UPB	2027	1	125	Carton	Beverage manufacturing	1.86824
Juice Drinks	NA	UPB	2027	2	125	Carton	Beverage manufacturing	1.86824
Juice Drinks	NA	UPB	2027	1	125	Carton	Packaging	4871.3	36.3862	3.28219	1.32921e+06	13058.2	209.221
Juice Drinks	NA	UPB	2027	2	125	Carton	Packaging	4871.3	36.3862	3.28219	1.32921e+06	13058.2	209.221
Juice Drinks	NA	UPB	2027	1	300	PET Bottle	Beverage manufacturing	5.21088
Juice Drinks	NA	UPB	2027	2	300	Recycled PET Bottle	Beverage manufacturing	5.21088
Juice Drinks	NA	UPB	2027	1	300	PET Bottle	Packaging	78166.6	361.45	30.0722	2.05531e+07	5921.04	14837.2
Juice Drinks	NA	UPB	2027	2	300	Recycled PET Bottle	Packaging	18744.2	83.7795	8.66791	5.93395e+06	6891.35	1255.76
Juice Drinks	NA	UPB	2027	1	405	Aluminium Can	Beverage manufacturing	7.19829
Juice Drinks	NA	UPB	2027	2	405	Aluminium Can	Beverage manufacturing	7.19829
Juice Drinks	NA	UPB	2027	1	405	Aluminium Can	Packaging	54621.5	244.93	22.1954	1.12711e+07	16480.7	0
Juice Drinks	NA	UPB	2027	2	405	Aluminium Can	Packaging	54621.5	244.93	22.1954	1.12711e+07	16480.7	0
Juice Drinks	NA	UPB	2027	1	400	PET Bottle	Beverage manufacturing	7.58364
Juice Drinks	NA	UPB	2027	2	400	Recycled PET Bottle	Beverage manufacturing	7.58364
Juice Drinks	NA	UPB	2027	1	400	PET Bottle	Packaging	103752	476.078	39.9032	2.72794e+07	8847.34	25026.1
Juice Drinks	NA	UPB	2027	2	400	Recycled PET Bottle	Packaging	27279.4	121.928	12.6148	8.63595e+06	10029.3	2436.76
Juice Drinks	NA	UPB	2027	1	310	Aluminium Can	Beverage manufacturing	5.87732
Juice Drinks	NA	UPB	2027	2	310	Aluminium Can	Beverage manufacturing	5.87732
Juice Drinks	NA	UPB	2027	1	310	Aluminium Can	Packaging	44597.9	199.982	18.1223	9.20273e+06	13456.3	0
Juice Drinks	NA	UPB	2027	2	310	Aluminium Can	Packaging	44597.9	199.982	18.1223	9.20273e+06	13456.3	0
Juice Drinks	NA	UPB	2027	1	2400	PET Bottle	Beverage manufacturing	58.168
Juice Drinks	NA	UPB	2027	2	2400	Recycled PET Bottle	Beverage manufacturing	58.168
Juice Drinks	NA	UPB	2027	1	2400	PET Bottle	Packaging	279755	1098.21	107.509	7.39847e+07	68835.4	48080.8
Juice Drinks	NA	UPB	2027	2	2400	Recycled PET Bottle	Packaging	209238	935.213	96.7581	6.62394e+07	76926.7	112142
Juice Drinks	NA	UPB	2027	1	350	Carton	Beverage manufacturing	9.28996
Juice Drinks	NA	UPB	2027	2	350	Carton	Beverage manufacturing	9.28996
Juice Drinks	NA	UPB	2027	1	350	Carton	Packaging	30642.7	216.604	19.7995	7.9103e+06	81291.4	2909.88
Juice Drinks	NA	UPB	2027	2	350	Carton	Packaging	30642.7	216.604	19.7995	7.9103e+06	81291.4	2909.88
Juice Drinks	NA	UPB	2027	1	1000	Glass Bottle	Beverage manufacturing	28.6801
Juice Drinks	NA	UPB	2027	2	1000	Glass Bottle	Beverage manufacturing	28.6801
Juice Drinks	NA	UPB	2027	1	1000	Glass Bottle	Packaging	350536	2274.21	284.419	2.18871e+07	247475	1139.96
Juice Drinks	NA	UPB	2027	2	1000	Glass Bottle	Packaging	350536	2274.21	284.419	2.18871e+07	247475	1139.96
Juice Drinks	NA	UPB	2027	1	500	Carton	Beverage manufacturing	18.9854
Juice Drinks	NA	UPB	2027	2	500	Carton	Beverage manufacturing	18.9854
Juice Drinks	NA	UPB	2027	1	500	Carton	Packaging	50366.5	366.852	34.3715	1.30693e+07	143283	5452.59
Juice Drinks	NA	UPB	2027	2	500	Carton	Packaging	50366.5	366.852	34.3715	1.30693e+07	143283	5452.59
Juice Drinks	NA	UPB	2027	1	850	Steel Can	Beverage manufacturing	35.022
Juice Drinks	NA	UPB	2027	2	850	Steel Can	Beverage manufacturing	35.022
Juice Drinks	NA	UPB	2027	1	850	Steel Can	Packaging	427353	1101.1	115.956	3.48007e+07	447374	0
Juice Drinks	NA	UPB	2027	2	850	Steel Can	Packaging	427353	1101.1	115.956	3.48007e+07	447374	0
Juice Drinks	NA	UPB	2027	1	3000	HDPE Bottle	Beverage manufacturing	145.42
Juice Drinks	NA	UPB	2027	2	3000	HDPE Bottle	Beverage manufacturing	145.42
Juice Drinks	NA	UPB	2027	1	3000	HDPE Bottle	Packaging	388709	3554.73	199.412	1.04619e+08	165750	128967
Juice Drinks	NA	UPB	2027	2	3000	HDPE Bottle	Packaging	388709	3554.73	199.412	1.04619e+08	165750	128967
Juice Drinks	NA	UPB	2027	1	300	Glass Bottle	Beverage manufacturing	18.2007
Juice Drinks	NA	UPB	2027	2	300	Glass Bottle	Beverage manufacturing	18.2007
Juice Drinks	NA	UPB	2027	1	300	Glass Bottle	Packaging	339157	2167.99	269.642	2.0478e+07	107214	768.152
Juice Drinks	NA	UPB	2027	2	300	Glass Bottle	Packaging	339157	2167.99	269.642	2.0478e+07	107214	768.152
Juice Drinks	NA	UPB	2027	1	125	Carton	Beverage manufacturing	8.76859
Juice Drinks	NA	UPB	2027	2	125	Carton	Beverage manufacturing	8.76859
Juice Drinks	NA	UPB	2027	1	125	Carton	Packaging	22863.4	170.779	15.4049	6.23865e+06	61288.5	981.977
Juice Drinks	NA	UPB	2027	2	125	Carton	Packaging	22863.4	170.779	15.4049	6.23865e+06	61288.5	981.977
Juice Drinks	NA	UPB	2027	1	375	Glass Bottle	Beverage manufacturing	26.3574
Juice Drinks	NA	UPB	2027	2	375	Glass Bottle	Beverage manufacturing	26.3574
Juice Drinks	NA	UPB	2027	1	375	Glass Bottle	Packaging	501388	3161.03	395.138	2.97807e+07	156696	870.393
Juice Drinks	NA	UPB	2027	2	375	Glass Bottle	Packaging	501388	3161.03	395.138	2.97807e+07	156696	870.393
Juice Drinks	NA	UPB	2027	1	3000	PET Bottle	Beverage manufacturing	226.613
Juice Drinks	NA	UPB	2027	2	3000	Recycled PET Bottle	Beverage manufacturing	226.613
Juice Drinks	NA	UPB	2027	1	3000	PET Bottle	Packaging	1.08988e+06	4278.44	418.837	2.88232e+08	268171	234144
Juice Drinks	NA	UPB	2027	2	3000	Recycled PET Bottle	Packaging	815156	3643.43	376.953	2.58058e+08	299693	546110
Juice Drinks	NA	UPB	2027	1	250	Glass Bottle	Beverage manufacturing	19.0864
Juice Drinks	NA	UPB	2027	2	250	Glass Bottle	Beverage manufacturing	19.0864
Juice Drinks	NA	UPB	2027	1	250	Glass Bottle	Packaging	327729	2154.52	265.521	2.04831e+07	116846	1062.09
Juice Drinks	NA	UPB	2027	2	250	Glass Bottle	Packaging	327729	2154.52	265.521	2.04831e+07	116846	1062.09
Juice Drinks	NA	UPB	2027	1	300	PET Bottle	Beverage manufacturing	24.4572
Juice Drinks	NA	UPB	2027	2	300	Recycled PET Bottle	Beverage manufacturing	24.4572
Juice Drinks	NA	UPB	2027	1	300	PET Bottle	Packaging	366874	1696.46	141.144	9.64657e+07	27790.4	69638.3
Juice Drinks	NA	UPB	2027	2	300	Recycled PET Bottle	Packaging	87975.9	393.218	40.6828	2.78509e+07	32344.5	5893.9
Juice Drinks	NA	UPB	2027	1	405	Aluminium Can	Beverage manufacturing	33.7851
Juice Drinks	NA	UPB	2027	2	405	Aluminium Can	Beverage manufacturing	33.7851
Juice Drinks	NA	UPB	2027	1	405	Aluminium Can	Packaging	256366	1149.58	104.174	5.29009e+07	77352.2	0
Juice Drinks	NA	UPB	2027	2	405	Aluminium Can	Packaging	256366	1149.58	104.174	5.29009e+07	77352.2	0
Juice Drinks	NA	UPB	2027	1	500	PET Bottle	Beverage manufacturing	41.8082
Juice Drinks	NA	UPB	2027	2	500	Recycled PET Bottle	Beverage manufacturing	41.8082
Juice Drinks	NA	UPB	2027	1	500	PET Bottle	Packaging	516809	2349.18	198.692	1.35877e+08	50043.9	146515
Juice Drinks	NA	UPB	2027	2	500	Recycled PET Bottle	Packaging	150390	672.184	69.5449	4.76096e+07	55291	16792.1
Juice Drinks	NA	UPB	2027	1	1500	PET Bottle	Beverage manufacturing	132.09
Juice Drinks	NA	UPB	2027	2	1500	Recycled PET Bottle	Beverage manufacturing	132.09
Juice Drinks	NA	UPB	2027	1	1500	PET Bottle	Packaging	698279	2782.61	267.761	1.8402e+08	167234	113700
Juice Drinks	NA	UPB	2027	2	1500	Recycled PET Bottle	Packaging	475145	2123.71	219.722	1.50419e+08	174688	159160
Juice Drinks	NA	UPB	2027	1	600	PET Bottle	Beverage manufacturing	58.4104
Juice Drinks	NA	UPB	2027	2	600	Recycled PET Bottle	Beverage manufacturing	58.4104
Juice Drinks	NA	UPB	2027	1	600	PET Bottle	Packaging	644956	2897.27	247.844	1.69558e+08	71689.2	202139
Juice Drinks	NA	UPB	2027	2	600	Recycled PET Bottle	Packaging	210110	939.11	97.1613	6.65154e+07	77247.2	28152.4
Juice Drinks	NA	UPB	2027	1	2000	Carton	Beverage manufacturing	209.243
Juice Drinks	NA	UPB	2027	2	2000	Carton	Beverage manufacturing	209.243
Juice Drinks	NA	UPB	2027	1	2000	Carton	Packaging	380496	2806.94	268.219	1.0001e+08	1.15694e+06	35887.2
Juice Drinks	NA	UPB	2027	2	2000	Carton	Packaging	380496	2806.94	268.219	1.0001e+08	1.15694e+06	35887.2
Juice Drinks	NA	UPB	2027	1	2400	PET Bottle	Beverage manufacturing	273.011
Juice Drinks	NA	UPB	2027	2	2400	Recycled PET Bottle	Beverage manufacturing	273.011
Juice Drinks	NA	UPB	2027	1	2400	PET Bottle	Packaging	1.31303e+06	5154.44	504.593	3.47247e+08	323078	225667
Juice Drinks	NA	UPB	2027	2	2400	Recycled PET Bottle	Packaging	982057	4389.41	454.134	3.10894e+08	361055	526339
Juice Drinks	NA	UPB	2027	1	2000	HDPE Bottle	Beverage manufacturing	249.638
Juice Drinks	NA	UPB	2027	2	2000	HDPE Bottle	Beverage manufacturing	249.638
Juice Drinks	NA	UPB	2027	1	2000	HDPE Bottle	Packaging	667283	6102.29	342.324	1.79596e+08	284538	147596
Juice Drinks	NA	UPB	2027	2	2000	HDPE Bottle	Packaging	667283	6102.29	342.324	1.79596e+08	284538	147596
Juice Drinks	NA	UPB	2027	1	2000	PET Bottle	Beverage manufacturing	269.027
Juice Drinks	NA	UPB	2027	2	2000	Recycled PET Bottle	Beverage manufacturing	269.027
Juice Drinks	NA	UPB	2027	1	2000	PET Bottle	Packaging	1.29387e+06	5079.22	497.229	3.42179e+08	318364	185311
Juice Drinks	NA	UPB	2027	2	2000	Recycled PET Bottle	Packaging	967726	4325.36	447.506	3.06357e+08	355786	432215
Juice Drinks	NA	UPB	2027	1	1000	Glass Bottle	Beverage manufacturing	134.61
Juice Drinks	NA	UPB	2027	2	1000	Glass Bottle	Beverage manufacturing	134.61
Juice Drinks	NA	UPB	2027	1	1000	Glass Bottle	Packaging	1.64524e+06	10674	1334.92	1.02727e+08	1.16152e+06	5350.37
Juice Drinks	NA	UPB	2027	2	1000	Glass Bottle	Packaging	1.64524e+06	10674	1334.92	1.02727e+08	1.16152e+06	5350.37
Juice Drinks	NA	UPB	2027	1	1000	PET Bottle	Beverage manufacturing	163.194
Juice Drinks	NA	UPB	2027	2	1000	Recycled PET Bottle	Beverage manufacturing	163.194
Juice Drinks	NA	UPB	2027	1	1000	PET Bottle	Packaging	940543	3794.61	360.001	2.47136e+08	220106	131092
Juice Drinks	NA	UPB	2027	2	1000	Recycled PET Bottle	Packaging	587029	2623.79	271.46	1.85838e+08	215822	131092
Juice Drinks	NA	UPB	2027	1	500	Carton	Beverage manufacturing	89.1078
Juice Drinks	NA	UPB	2027	2	500	Carton	Beverage manufacturing	89.1078
Juice Drinks	NA	UPB	2027	1	500	Carton	Packaging	236395	1721.82	161.323	6.13404e+07	672499	25591.7
Juice Drinks	NA	UPB	2027	2	500	Carton	Packaging	236395	1721.82	161.323	6.13404e+07	672499	25591.7
Juice Drinks	NA	UPB	2027	1	850	Steel Can	Beverage manufacturing	164.375
Juice Drinks	NA	UPB	2027	2	850	Steel Can	Beverage manufacturing	164.375
Juice Drinks	NA	UPB	2027	1	850	Steel Can	Packaging	2.00578e+06	5167.98	544.239	1.63337e+08	2.09975e+06	0
Juice Drinks	NA	UPB	2027	2	850	Steel Can	Packaging	2.00578e+06	5167.98	544.239	1.63337e+08	2.09975e+06	0
Juice Drinks	NA	UPB	2027	1	330	Carton	Beverage manufacturing	72.1162
Juice Drinks	NA	UPB	2027	2	330	Carton	Beverage manufacturing	72.1162
Juice Drinks	NA	UPB	2027	1	330	Carton	Packaging	244080	1719.86	156.785	6.29745e+07	642621	22315.1
Juice Drinks	NA	UPB	2027	2	330	Carton	Packaging	244080	1719.86	156.785	6.29745e+07	642621	22315.1
Juice Drinks	NA	UPB	2027	1	3000	HDPE Bottle	Beverage manufacturing	682.528
Juice Drinks	NA	UPB	2027	2	3000	HDPE Bottle	Beverage manufacturing	682.528
Juice Drinks	NA	UPB	2027	1	3000	HDPE Bottle	Packaging	1.8244e+06	16684.1	935.938	4.91028e+08	777947	605308
Juice Drinks	NA	UPB	2027	2	3000	HDPE Bottle	Packaging	1.8244e+06	16684.1	935.938	4.91028e+08	777947	605308
Juice Drinks	NA	UPB	2027	1	200	Carton	Beverage manufacturing	64.4695
Juice Drinks	NA	UPB	2027	2	200	Carton	Beverage manufacturing	64.4695
Juice Drinks	NA	UPB	2027	1	200	Carton	Packaging	168099	1255.62	113.262	4.58686e+07	450613	11551.7
Juice Drinks	NA	UPB	2027	2	200	Carton	Packaging	168099	1255.62	113.262	4.58686e+07	450613	11551.7
Juice Drinks	NA	UPB	2027	1	250	PET Bottle	Beverage manufacturing	81.4958
Juice Drinks	NA	UPB	2027	2	250	Recycled PET Bottle	Beverage manufacturing	81.4958
Juice Drinks	NA	UPB	2027	1	250	PET Bottle	Packaging	1.27626e+06	5921.33	491.069	3.35585e+08	91365.6	206016
Juice Drinks	NA	UPB	2027	2	250	Recycled PET Bottle	Packaging	293151	1310.27	135.562	9.28042e+07	107777	16366.3
Juice Drinks	NA	UPB	2027	1	375	Glass Bottle	Beverage manufacturing	123.708
Juice Drinks	NA	UPB	2027	2	375	Glass Bottle	Beverage manufacturing	123.708
Juice Drinks	NA	UPB	2027	1	375	Glass Bottle	Packaging	2.35326e+06	14836.3	1854.58	1.39775e+08	735452	4085.19
Juice Drinks	NA	UPB	2027	2	375	Glass Bottle	Packaging	2.35326e+06	14836.3	1854.58	1.39775e+08	735452	4085.19
Juice Drinks	NA	UPB	2027	1	3000	PET Bottle	Beverage manufacturing	1063.61
Juice Drinks	NA	UPB	2027	2	3000	Recycled PET Bottle	Beverage manufacturing	1063.61
Juice Drinks	NA	UPB	2027	1	3000	PET Bottle	Packaging	5.11533e+06	20080.9	1965.81	1.35282e+09	1.25866e+06	1.09895e+06
Juice Drinks	NA	UPB	2027	2	3000	Recycled PET Bottle	Packaging	3.82593e+06	17100.4	1769.23	1.21119e+09	1.40661e+06	2.56316e+06
Juice Drinks	NA	UPB	2027	1	250	Glass Bottle	Beverage manufacturing	89.5818
Juice Drinks	NA	UPB	2027	2	250	Glass Bottle	Beverage manufacturing	89.5818
Juice Drinks	NA	UPB	2027	1	250	Glass Bottle	Packaging	1.53819e+06	10112.2	1246.22	9.61371e+07	548418	4984.89
Juice Drinks	NA	UPB	2027	2	250	Glass Bottle	Packaging	1.53819e+06	10112.2	1246.22	9.61371e+07	548418	4984.89
Juice Drinks	NA	UPB	2027	1	500	PET Bottle	Beverage manufacturing	196.227
Juice Drinks	NA	UPB	2027	2	500	Recycled PET Bottle	Beverage manufacturing	196.227
Juice Drinks	NA	UPB	2027	1	500	PET Bottle	Packaging	2.42564e+06	11025.9	932.559	6.37738e+08	234881	687668
Juice Drinks	NA	UPB	2027	2	500	Recycled PET Bottle	Packaging	705853	3154.89	326.408	2.23455e+08	259508	78813.8
Juice Drinks	NA	UPB	2027	1	1500	PET Bottle	Beverage manufacturing	619.963
Juice Drinks	NA	UPB	2027	2	1500	Recycled PET Bottle	Beverage manufacturing	619.963
Juice Drinks	NA	UPB	2027	1	1500	PET Bottle	Packaging	3.27737e+06	13060.2	1256.73	8.63697e+08	784913	533650
Juice Drinks	NA	UPB	2027	2	1500	Recycled PET Bottle	Packaging	2.23009e+06	9967.63	1031.26	7.05989e+08	819895	747018
Juice Drinks	NA	UPB	2027	1	600	PET Bottle	Beverage manufacturing	274.149
Juice Drinks	NA	UPB	2027	2	600	Recycled PET Bottle	Beverage manufacturing	274.149
Juice Drinks	NA	UPB	2027	1	600	PET Bottle	Packaging	3.0271e+06	13598.3	1163.26	7.9582e+08	336473	948738
Juice Drinks	NA	UPB	2027	2	600	Recycled PET Bottle	Packaging	986149	4407.7	456.026	3.1219e+08	362559	132133
Juice Drinks	NA	UPB	2027	1	1000	Carton	Beverage manufacturing	464.536
Juice Drinks	NA	UPB	2027	2	1000	Carton	Beverage manufacturing	464.536
Juice Drinks	NA	UPB	2027	1	1000	Carton	Packaging	1.01552e+06	7441.02	703.481	2.68652e+08	2.96774e+06	94166.7
Juice Drinks	NA	UPB	2027	2	1000	Carton	Packaging	1.01552e+06	7441.02	703.481	2.68652e+08	2.96774e+06	94166.7
Juice Drinks	NA	UPB	2027	1	2000	Carton	Beverage manufacturing	982.082
Juice Drinks	NA	UPB	2027	2	2000	Carton	Beverage manufacturing	982.082
Juice Drinks	NA	UPB	2027	1	2000	Carton	Packaging	1.78586e+06	13174.3	1258.88	4.69397e+08	5.43011e+06	168436
Juice Drinks	NA	UPB	2027	2	2000	Carton	Packaging	1.78586e+06	13174.3	1258.88	4.69397e+08	5.43011e+06	168436
Juice Drinks	NA	UPB	2027	1	2000	HDPE Bottle	Beverage manufacturing	1171.67
Juice Drinks	NA	UPB	2027	2	2000	HDPE Bottle	Beverage manufacturing	1171.67
Juice Drinks	NA	UPB	2027	1	2000	HDPE Bottle	Packaging	3.13189e+06	28641.1	1606.69	8.42932e+08	1.33548e+06	692741
Juice Drinks	NA	UPB	2027	2	2000	HDPE Bottle	Packaging	3.13189e+06	28641.1	1606.69	8.42932e+08	1.33548e+06	692741
Juice Drinks	NA	UPB	2027	1	2000	PET Bottle	Beverage manufacturing	1262.68
Juice Drinks	NA	UPB	2027	2	2000	Recycled PET Bottle	Beverage manufacturing	1262.68
Juice Drinks	NA	UPB	2027	1	2000	PET Bottle	Packaging	6.07275e+06	23839.3	2333.74	1.60602e+09	1.49424e+06	869758
Juice Drinks	NA	UPB	2027	2	2000	Recycled PET Bottle	Packaging	4.54201e+06	20301	2100.37	1.43789e+09	1.66988e+06	2.0286e+06
Juice Drinks	NA	UPB	2027	1	1000	PET Bottle	Beverage manufacturing	765.948
Juice Drinks	NA	UPB	2027	2	1000	Recycled PET Bottle	Beverage manufacturing	765.948
Juice Drinks	NA	UPB	2027	1	1000	PET Bottle	Packaging	4.41443e+06	17810	1689.66	1.15993e+09	1.03306e+06	615281
Juice Drinks	NA	UPB	2027	2	1000	Recycled PET Bottle	Packaging	2.75522e+06	12314.7	1274.1	8.72231e+08	1.01296e+06	615281
Juice Drinks	NA	UPB	2027	1	330	Carton	Beverage manufacturing	338.477
Juice Drinks	NA	UPB	2027	2	330	Carton	Beverage manufacturing	338.477
Juice Drinks	NA	UPB	2027	1	330	Carton	Packaging	1.14559e+06	8072.13	735.868	2.9557e+08	3.01614e+06	104736
Juice Drinks	NA	UPB	2027	2	330	Carton	Packaging	1.14559e+06	8072.13	735.868	2.9557e+08	3.01614e+06	104736
Juice Drinks	NA	UPB	2027	1	250	Carton	Beverage manufacturing	320.126
Juice Drinks	NA	UPB	2027	2	250	Carton	Beverage manufacturing	320.126
Juice Drinks	NA	UPB	2027	1	250	Carton	Packaging	834704	6234.83	562.407	2.27762e+08	2.23754e+06	71700.6
Juice Drinks	NA	UPB	2027	2	250	Carton	Packaging	834704	6234.83	562.407	2.27762e+08	2.23754e+06	71700.6
Juice Drinks	NA	UPB	2027	1	200	Carton	Beverage manufacturing	302.587
Juice Drinks	NA	UPB	2027	2	200	Carton	Beverage manufacturing	302.587
Juice Drinks	NA	UPB	2027	1	200	Carton	Packaging	788973	5893.25	531.595	2.15284e+08	2.11495e+06	54217.9
Juice Drinks	NA	UPB	2027	2	200	Carton	Packaging	788973	5893.25	531.595	2.15284e+08	2.11495e+06	54217.9
Juice Drinks	NA	UPB	2027	1	250	PET Bottle	Beverage manufacturing	382.5
Juice Drinks	NA	UPB	2027	2	250	Recycled PET Bottle	Beverage manufacturing	382.5
Juice Drinks	NA	UPB	2027	1	250	PET Bottle	Packaging	5.99012e+06	27791.7	2304.83	1.57507e+09	428824	966933
Juice Drinks	NA	UPB	2027	2	250	Recycled PET Bottle	Packaging	1.3759e+06	6149.75	636.26	4.35576e+08	505853	76814.9
Juice Drinks	NA	UPB	2027	1	1000	Carton	Beverage manufacturing	2180.3
Juice Drinks	NA	UPB	2027	2	1000	Carton	Beverage manufacturing	2180.3
Juice Drinks	NA	UPB	2027	1	1000	Carton	Packaging	4.76635e+06	34924.4	3301.78	1.26092e+09	1.39291e+07	441971
Juice Drinks	NA	UPB	2027	2	1000	Carton	Packaging	4.76635e+06	34924.4	3301.78	1.26092e+09	1.39291e+07	441971
Juice Drinks	NA	UPB	2027	1	250	Carton	Beverage manufacturing	1502.51
Juice Drinks	NA	UPB	2027	2	250	Carton	Beverage manufacturing	1502.51
Juice Drinks	NA	UPB	2027	1	250	Carton	Packaging	3.91768e+06	29263.1	2639.65	1.069e+09	1.05019e+07	336526
Juice Drinks	NA	UPB	2027	2	250	Carton	Packaging	3.91768e+06	29263.1	2639.65	1.069e+09	1.05019e+07	336526
Juice Drinks	NA	UPB	2027	1		Sugar	Agricultural production	2.40759e+06	14448	11494.7	5.31191e+10	9.4972e+06
Juice Drinks	NA	UPB	2027	1		Fruit Juice	Agricultural production	2.11196e+06	277691	38303.8	2.59465e+10	3.64589e+08
Juice Drinks	NA	UPB	2027	1		Fruit Juice	Agricultural production	4.86767e+07	6.40024e+06	882830	5.98018e+11	8.40309e+09
Juice Drinks	NA	UPB	2027	2		Sugar	Agricultural production	2.40759e+06	14448	11494.7	5.31191e+10	9.4972e+06
Juice Drinks	NA	UPB	2027	2		Fruit Juice	Agricultural production	2.11196e+06	277691	38303.8	2.59465e+10	3.64589e+08
Juice Drinks	NA	UPB	2027	2		Fruit Juice	Agricultural production	4.86767e+07	6.40024e+06	882830	5.98018e+11	8.40309e+09
Juice Drinks	NA	UPB	2027	1		Sugar	Ingredient processing	161214
Juice Drinks	NA	UPB	2027	1		Fruit Juice	Ingredient processing	235636
Juice Drinks	NA	UPB	2027	1		Fruit Juice	Ingredient processing	5.43097e+06
Juice Drinks	NA	UPB	2027	2		Sugar	Ingredient processing	161214
Juice Drinks	NA	UPB	2027	2		Fruit Juice	Ingredient processing	235636
Juice Drinks	NA	UPB	2027	2		Fruit Juice	Ingredient processing	5.43097e+06
Juice Drinks	NA	UPB	2027	1		Sugar	Transport	0
Juice Drinks	NA	UPB	2027	1		Fruit Juice	Transport	182109
Juice Drinks	NA	UPB	2027	1		Fruit Juice	Transport	4.19727e+06
Juice Drinks	NA	UPB	2027	2		Sugar	Transport	0
Juice Drinks	NA	UPB	2027	2		Fruit Juice	Transport	182109
Juice Drinks	NA	UPB	2027	2		Fruit Juice	Transport	4.19727e+06
RTD Tea	NA	UPB	2027	1	700	PET Bottle	Beverage manufacturing	21.1511
RTD Tea	NA	UPB	2027	2	700	Recycled PET Bottle	Beverage manufacturing	21.1511
RTD Tea	NA	UPB	2027	1	700	PET Bottle	Packaging	205635	909.805	78.9753	5.4057e+07	26601.5	67020.8
RTD Tea	NA	UPB	2027	2	700	Recycled PET Bottle	Packaging	76083.3	340.063	35.1833	2.4086e+07	27972.2	11893.4
RTD Tea	NA	UPB	2027	1	750	Glass Bottle	Beverage manufacturing	109.533
RTD Tea	NA	UPB	2027	2	750	Glass Bottle	Beverage manufacturing	109.533
RTD Tea	NA	UPB	2027	1	750	Glass Bottle	Packaging	1.63668e+06	10465.8	1308.56	9.96572e+07	827552	4852.78
RTD Tea	NA	UPB	2027	2	750	Glass Bottle	Packaging	1.63668e+06	10465.8	1308.56	9.96572e+07	827552	4852.78
RTD Tea	NA	UPB	2027	1	1250	PET Bottle	Beverage manufacturing	302.159
RTD Tea	NA	UPB	2027	2	1250	Recycled PET Bottle	Beverage manufacturing	302.159
RTD Tea	NA	UPB	2027	1	1250	PET Bottle	Packaging	1.66939e+06	6695.57	639.532	4.39266e+08	395043	260073
RTD Tea	NA	UPB	2027	2	1250	Recycled PET Bottle	Packaging	1.0869e+06	4858.04	502.618	3.44086e+08	399602	303403
RTD Tea	NA	UPB	2027	1	1000	Glass Bottle	Beverage manufacturing	448.202
RTD Tea	NA	UPB	2027	2	1000	Glass Bottle	Beverage manufacturing	448.202
RTD Tea	NA	UPB	2027	1	1000	Glass Bottle	Packaging	5.47806e+06	35540.6	4444.8	3.42045e+08	3.86745e+06	17814.8
RTD Tea	NA	UPB	2027	2	1000	Glass Bottle	Packaging	5.47806e+06	35540.6	4444.8	3.42045e+08	3.86745e+06	17814.8
RTD Tea	NA	UPB	2027	1	1500	PET Bottle	Beverage manufacturing	989.57
RTD Tea	NA	UPB	2027	2	1500	Recycled PET Bottle	Beverage manufacturing	989.57
RTD Tea	NA	UPB	2027	1	1500	PET Bottle	Packaging	5.23125e+06	20846.4	2005.97	1.37861e+09	1.25286e+06	851800
RTD Tea	NA	UPB	2027	2	1500	Recycled PET Bottle	Packaging	3.55961e+06	15910.1	1646.08	1.12688e+09	1.3087e+06	1.19237e+06
RTD Tea	NA	UPB	2027	1	330	PET Bottle	Beverage manufacturing	269.223
RTD Tea	NA	UPB	2027	2	330	Recycled PET Bottle	Beverage manufacturing	269.223
RTD Tea	NA	UPB	2027	1	330	PET Bottle	Packaging	3.93194e+06	18142.5	1512.57	1.03385e+09	308366	810150
RTD Tea	NA	UPB	2027	2	330	Recycled PET Bottle	Packaging	968432	4328.52	447.833	3.06581e+08	356046	71367.6
RTD Tea	NA	UPB	2027	1	500	Glass Bottle	Beverage manufacturing	828.418
RTD Tea	NA	UPB	2027	2	500	Glass Bottle	Beverage manufacturing	828.418
RTD Tea	NA	UPB	2027	1	500	Glass Bottle	Packaging	1.4632e+07	92619.6	11578.5	8.75252e+08	5.36965e+06	32473.2
RTD Tea	NA	UPB	2027	2	500	Glass Bottle	Packaging	1.4632e+07	92619.6	11578.5	8.75252e+08	5.36965e+06	32473.2
RTD Tea	NA	UPB	2027	1	355	Aluminium Can	Beverage manufacturing	1044.06
RTD Tea	NA	UPB	2027	2	355	Aluminium Can	Beverage manufacturing	1044.06
RTD Tea	NA	UPB	2027	1	355	Aluminium Can	Packaging	7.92245e+06	35525.3	3219.28	1.63479e+09	2.39041e+06	0
RTD Tea	NA	UPB	2027	2	355	Aluminium Can	Packaging	7.92245e+06	35525.3	3219.28	1.63479e+09	2.39041e+06	0
RTD Tea	NA	UPB	2027	1	330	Glass Bottle	Beverage manufacturing	1061.94
RTD Tea	NA	UPB	2027	2	330	Glass Bottle	Beverage manufacturing	1061.94
RTD Tea	NA	UPB	2027	1	330	Glass Bottle	Packaging	2.07208e+07	130465	16308.1	1.2279e+09	6.10807e+06	32078.9
RTD Tea	NA	UPB	2027	2	330	Glass Bottle	Packaging	2.07208e+07	130465	16308.1	1.2279e+09	6.10807e+06	32078.9
RTD Tea	NA	UPB	2027	1	250	Aluminium Can	Beverage manufacturing	863.67
RTD Tea	NA	UPB	2027	2	250	Aluminium Can	Beverage manufacturing	863.67
RTD Tea	NA	UPB	2027	1	250	Aluminium Can	Packaging	6.55364e+06	29387.3	2663.07	1.35234e+09	1.9774e+06	0
RTD Tea	NA	UPB	2027	2	250	Aluminium Can	Packaging	6.55364e+06	29387.3	2663.07	1.35234e+09	1.9774e+06	0
RTD Tea	NA	UPB	2027	1	500	PET Bottle	Beverage manufacturing	2525.54
RTD Tea	NA	UPB	2027	2	500	Recycled PET Bottle	Beverage manufacturing	2525.54
RTD Tea	NA	UPB	2027	1	500	PET Bottle	Packaging	3.12193e+07	141909	12002.5	8.20803e+09	3.02304e+06	8.85065e+06
RTD Tea	NA	UPB	2027	2	500	Recycled PET Bottle	Packaging	9.08471e+06	40605.1	4201.05	2.87599e+09	3.34001e+06	1.01438e+06
RTD Tea	NA	UPB	2027	1		Sugar	Agricultural production	3.79349e+06	22764.8	18111.4	8.36963e+10	1.49641e+07
RTD Tea	NA	UPB	2027	1		Fruit Juice	Agricultural production	6738.02	885.947	122.205	8.278e+07	1.16319e+06
RTD Tea	NA	UPB	2027	1		Fruit Juice	Agricultural production	16871.2	2218.3	305.986	2.07271e+08	2.91248e+06
RTD Tea	NA	UPB	2027	2		Sugar	Agricultural production	3.79349e+06	22764.8	18111.4	8.36963e+10	1.49641e+07
RTD Tea	NA	UPB	2027	2		Fruit Juice	Agricultural production	6738.02	885.947	122.205	8.278e+07	1.16319e+06
[truncated: 137 more rows]
